# Supplementary material for: Uncovering Statistical Links Between Gene Expression and Structural Connectivity Patterns in the Mouse Brain
Source: Neuroinformatics. 2021 Mar 11;19(4):649–67. doi: 10.1007/s12021-021-09511-0 (PMC8566442; doi:10.1007/s12021-021-09511-0)
Supplement: Supplementary file 1 — (ZIP 1.91 MB) [file 12021_2021_9511_MOESM1_ESM.zip]

Archive with 5 entries (5 files):
- Supplementary_Manuscript_2.aux
- Supplementary_Manuscript_2.bbl
- Supplementary_Manuscript_2.out
- Supplementary_Manuscript_2.pdf
- Supplementary_Manuscript_2.tex
