# Supplementary material for: Uncovering Statistical Links Between Gene Expression and Structural Connectivity Patterns in the Mouse Brain
Source: Neuroinformatics. 2021 Mar 11;19(4):649–67. doi: 10.1007/s12021-021-09511-0 (PMC8566442; doi:10.1007/s12021-021-09511-0)
Supplement: Supplementary file 1 — (ZIP 1.91 MB) [file 12021_2021_9511_MOESM1_ESM.zip › Supplementary_Manuscript_2.aux]

\relax 
\providecommand\hyper@newdestlabel[2]{}
\providecommand\HyperFirstAtBeginDocument{\AtBeginDocument}
\HyperFirstAtBeginDocument{\ifx\hyper@anchor\@undefined
\global\let\oldcontentsline\contentsline
\gdef\contentsline#1#2#3#4{\oldcontentsline{#1}{#2}{#3}}
\global\let\oldnewlabel\newlabel
\gdef\newlabel#1#2{\newlabelxx{#1}#2}
\gdef\newlabelxx#1#2#3#4#5#6{\oldnewlabel{#1}{{#2}{#3}}}
\AtEndDocument{\ifx\hyper@anchor\@undefined
\let\contentsline\oldcontentsline
\let\newlabel\oldnewlabel
\fi}
\fi}
\global\let\hyper@last\relax 
\gdef\HyperFirstAtBeginDocument#1{#1}
\providecommand\HyField@AuxAddToFields[1]{}
\providecommand\HyField@AuxAddToCoFields[2]{}
\providecommand \oddpage@label [2]{}
\@writefile{toc}{\contentsline {section}{\numberline {1}Supplemental Methods}{1}{section.1}\protected@file@percent }
\@writefile{toc}{\contentsline {subsection}{\numberline {1.1}Linked ICA}{1}{subsection.1.1}\protected@file@percent }
\newlabel{sup_sub:lica}{{1.1}{1}{Linked ICA}{subsection.1.1}{}}
\newlabel{eq:NLICA}{{1}{1}{Linked ICA}{equation.1.1}{}}
\citation{Pearson_1901}
\citation{Mairal_et_al_2010}
\citation{Mairal_et_al_2010}
\citation{Tikhonov_1977,Friedman_et_al_2009}
\@writefile{toc}{\contentsline {subsection}{\numberline {1.2}Dictionary Learning and Sparse Coding (DLSC)}{2}{subsection.1.2}\protected@file@percent }
\newlabel{sup_sub:dlsc}{{1.2}{2}{Dictionary Learning and Sparse Coding (DLSC)}{subsection.1.2}{}}
\newlabel{eq:DLSC}{{2}{2}{Dictionary Learning and Sparse Coding (DLSC)}{equation.1.2}{}}
\@writefile{toc}{\contentsline {subsection}{\numberline {1.3}Ridge Regression}{2}{subsection.1.3}\protected@file@percent }
\newlabel{sup_sub:ridge_reg}{{1.3}{2}{Ridge Regression}{subsection.1.3}{}}
\newlabel{eq:ridge_reg}{{3}{2}{Ridge Regression}{equation.1.3}{}}
\citation{Bishop2006a}
\citation{Ko1995}
\citation{Varma_et_al_2006}
\citation{Tikhonov_1977,Friedman_et_al_2009}
\citation{Varma_et_al_2006}
\@writefile{toc}{\contentsline {subsection}{\numberline {1.4}Nested k-fold cross-validation}{3}{subsection.1.4}\protected@file@percent }
\newlabel{sup_sub:nested_cval}{{1.4}{3}{Nested k-fold cross-validation}{subsection.1.4}{}}
\@writefile{toc}{\contentsline {subsection}{\numberline {1.5}DLSC-based Predictions and comparison with Linked ICA}{3}{subsection.1.5}\protected@file@percent }
\newlabel{sup_sub:dlsc_pred}{{1.5}{3}{DLSC-based Predictions and comparison with Linked ICA}{subsection.1.5}{}}
\@writefile{toc}{\contentsline {subsection}{\numberline {1.6}Modality-specific spatial contribution}{3}{subsection.1.6}\protected@file@percent }
\newlabel{subsubsec:ccode}{{1.6}{3}{Modality-specific spatial contribution}{subsection.1.6}{}}
\citation{Rivals_et_al_2007}
\citation{Rice_2007}
\citation{Rivals_et_al_2007}
\citation{Ogata_et_al_99}
\@writefile{toc}{\contentsline {subsection}{\numberline {1.7}Gene Enrichment Analysis}{4}{subsection.1.7}\protected@file@percent }
\newlabel{sup_sub:go_enrichment}{{1.7}{4}{Gene Enrichment Analysis}{subsection.1.7}{}}
\citation{vonLuxburg2007}
\citation{wang_et_al_2020}
\citation{Stehl_Ghosh_2002}
\citation{Cover_Thomas_1991}
\@writefile{toc}{\contentsline {subsection}{\numberline {1.8}Global Independent Components}{5}{subsection.1.8}\protected@file@percent }
\newlabel{subsec:global_ica}{{1.8}{5}{Global Independent Components}{subsection.1.8}{}}
\@writefile{toc}{\contentsline {subsection}{\numberline {1.9}Linked ICA and anatomical parcellation}{5}{subsection.1.9}\protected@file@percent }
\newlabel{subsec:parcellation}{{1.9}{5}{Linked ICA and anatomical parcellation}{subsection.1.9}{}}
\citation{Li_et_al_2017}
\citation{lein}
\citation{Economo_et_al_2016}
\citation{Winnubst_et_al_2019}
\citation{han_et_al_2018}
\citation{Winnubst_et_al_2019}
\citation{Winnubst_et_al_2019}
\@writefile{toc}{\contentsline {subsection}{\numberline {1.10}Integrating Neuronal Morphologies}{6}{subsection.1.10}\protected@file@percent }
\newlabel{subsec:mouselight}{{1.10}{6}{Integrating Neuronal Morphologies}{subsection.1.10}{}}
\@writefile{toc}{\contentsline {subsection}{\numberline {1.11}Predictive Model}{7}{subsection.1.11}\protected@file@percent }
\newlabel{subsec:predmod}{{1.11}{7}{Predictive Model}{subsection.1.11}{}}
\newlabel{eq:NLICA3_a}{{7}{7}{Predictive Model}{equation.1.7}{}}
\citation{french1}
\citation{Polleux_2005,Miller_et_al_2010,DelaRossa2013,Daimon_et_al_2015,Razoux2017,Goodman_Bonni_2019}
\citation{Groves_et_al_11}
\newlabel{eq:NLICA3_b}{{8}{8}{Predictive Model}{equation.1.8}{}}
\newlabel{eq:NLICA3_c}{{9}{8}{Predictive Model}{equation.1.9}{}}
\@writefile{toc}{\contentsline {subsection}{\numberline {1.12}Testing unseen data using Linked ICA}{8}{subsection.1.12}\protected@file@percent }
\newlabel{subsec:testing}{{1.12}{8}{Testing unseen data using Linked ICA}{subsection.1.12}{}}
\citation{Gold_et_al_2009}
\newlabel{eq:NLICA4}{{10}{9}{Testing unseen data using Linked ICA}{equation.1.10}{}}
\newlabel{eq:NLICA5}{{11}{9}{Testing unseen data using Linked ICA}{equation.1.11}{}}
\@writefile{toc}{\contentsline {subsection}{\numberline {1.13}Code}{9}{subsection.1.13}\protected@file@percent }
\newlabel{subsec:code}{{1.13}{9}{Code}{subsection.1.13}{}}
\@writefile{toc}{\contentsline {section}{\numberline {2}Supplemental Figures}{10}{section.2}\protected@file@percent }
\@writefile{lof}{\contentsline {figure}{\numberline {S1}{\ignorespaces \relax \fontsize  {8}{9.5pt}\selectfont  \abovedisplayskip 8.5\p@ plus3\p@ minus4\p@ \abovedisplayshortskip \z@ plus2\p@ \belowdisplayshortskip 4\p@ plus2\p@ minus2\p@ \def \leftmargin \leftmargini \parsep 0\p@ plus1\p@ minus\p@ \topsep 4\p@ plus2\p@ minus4\p@ \itemsep 0\p@ {\leftmargin \leftmargini \parsep 0\p@ plus1\p@ minus\p@ \topsep 4\p@ plus2\p@ minus4\p@ \itemsep 0\p@ }\belowdisplayskip \abovedisplayskip Comparison of predictive accuracy between models trained using the DSLC dictionaries and the reconstruction accuracy of the Linked ICA model. y-axis: $r^2$ scores. x-axis: prediction performances from the ridge-regression-based models (left) and reconstruction performances from the Linked ICA (right). orange line: mean. box: 25-75 percentiles. bottom/top lines: 5-95 percentiles. green points: outliers exceeding the 5-95 percentiles. Each $r^2$ point represents the performance of a model in predicting or reconstructing the projection pattern of a particular injection. The statistic for the paired t-test between both distributions is -30.6 with a p-value of $10^{-117}$.\relax }}{10}{figure.caption.1}\protected@file@percent }
\providecommand*\caption@xref[2]{\@setref\relax\@undefined{#1}}
\newlabel{DLSC_LICA_pred_comp}{{S1}{10}{\small Comparison of predictive accuracy between models trained using the DSLC dictionaries and the reconstruction accuracy of the Linked ICA model. y-axis: $r^2$ scores. x-axis: prediction performances from the ridge-regression-based models (left) and reconstruction performances from the Linked ICA (right). orange line: mean. box: 25-75 percentiles. bottom/top lines: 5-95 percentiles. green points: outliers exceeding the 5-95 percentiles. Each $r^2$ point represents the performance of a model in predicting or reconstructing the projection pattern of a particular injection. The statistic for the paired t-test between both distributions is -30.6 with a p-value of $10^{-117}$.\relax }{figure.caption.1}{}}
\@writefile{lof}{\contentsline {figure}{\numberline {S2}{\ignorespaces \relax \fontsize  {8}{9.5pt}\selectfont  \abovedisplayskip 8.5\p@ plus3\p@ minus4\p@ \abovedisplayshortskip \z@ plus2\p@ \belowdisplayshortskip 4\p@ plus2\p@ minus2\p@ \def \leftmargin \leftmargini \parsep 0\p@ plus1\p@ minus\p@ \topsep 4\p@ plus2\p@ minus4\p@ \itemsep 0\p@ {\leftmargin \leftmargini \parsep 0\p@ plus1\p@ minus\p@ \topsep 4\p@ plus2\p@ minus4\p@ \itemsep 0\p@ }\belowdisplayskip \abovedisplayskip Schematic describing the structure of the nested cross-validation method.\relax }}{11}{figure.caption.2}\protected@file@percent }
\newlabel{nested_cv}{{S2}{11}{\small Schematic describing the structure of the nested cross-validation method.\relax }{figure.caption.2}{}}
\@writefile{lof}{\contentsline {figure}{\numberline {S3}{\ignorespaces \relax \fontsize  {8}{9.5pt}\selectfont  \abovedisplayskip 8.5\p@ plus3\p@ minus4\p@ \abovedisplayshortskip \z@ plus2\p@ \belowdisplayshortskip 4\p@ plus2\p@ minus2\p@ \def \leftmargin \leftmargini \parsep 0\p@ plus1\p@ minus\p@ \topsep 4\p@ plus2\p@ minus4\p@ \itemsep 0\p@ {\leftmargin \leftmargini \parsep 0\p@ plus1\p@ minus\p@ \topsep 4\p@ plus2\p@ minus4\p@ \itemsep 0\p@ }\belowdisplayskip \abovedisplayskip Spatial maps for components of interest from the vis injection group. (a-f) tract-tracing maps (see section S \ref  {subsubsec:ccode} for more details). (g-l) color-coded spatial maps used to identify which modality drives the component's variation in the regions of interest. The thresholding and color convention for the spatial map visualizations is similar to the one used in Main figure \ref  {fig:exemplar} and a detailed description of the color-coding convention can be found in section S \ref  {subsubsec:ccode}. In each column we show components 0, 2, 4, 5, 7 and 8, in the order of reference.\relax }}{12}{figure.caption.3}\protected@file@percent }
\newlabel{mixmaps_full_1}{{S3}{12}{\small Spatial maps for components of interest from the vis injection group. (a-f) tract-tracing maps (see section S \ref {subsubsec:ccode} for more details). (g-l) color-coded spatial maps used to identify which modality drives the component's variation in the regions of interest. The thresholding and color convention for the spatial map visualizations is similar to the one used in Main figure \ref {fig:exemplar} and a detailed description of the color-coding convention can be found in section S \ref {subsubsec:ccode}. In each column we show components 0, 2, 4, 5, 7 and 8, in the order of reference.\relax }{figure.caption.3}{}}
\@writefile{lof}{\contentsline {figure}{\numberline {S4}{\ignorespaces \relax \fontsize  {8}{9.5pt}\selectfont  \abovedisplayskip 8.5\p@ plus3\p@ minus4\p@ \abovedisplayshortskip \z@ plus2\p@ \belowdisplayshortskip 4\p@ plus2\p@ minus2\p@ \def \leftmargin \leftmargini \parsep 0\p@ plus1\p@ minus\p@ \topsep 4\p@ plus2\p@ minus4\p@ \itemsep 0\p@ {\leftmargin \leftmargini \parsep 0\p@ plus1\p@ minus\p@ \topsep 4\p@ plus2\p@ minus4\p@ \itemsep 0\p@ }\belowdisplayskip \abovedisplayskip Spatial maps for components of interest from the mrn and cp injection groups. (a-f) tract-tracing maps. (g-l) color-coded spatial maps. The thresholding and color convention for the spatial map visualizations is similar to the one used in Main figure \ref  {fig:exemplar} and a detailed description of the color-coding convention can be found in section S \ref  {subsubsec:ccode}. In each column we show components 0 and 4 from mrn and components 0, 3 and 5 from cp, in the order of reference.\relax }}{13}{figure.caption.4}\protected@file@percent }
\newlabel{mixmaps_full_2}{{S4}{13}{\small Spatial maps for components of interest from the mrn and cp injection groups. (a-f) tract-tracing maps. (g-l) color-coded spatial maps. The thresholding and color convention for the spatial map visualizations is similar to the one used in Main figure \ref {fig:exemplar} and a detailed description of the color-coding convention can be found in section S \ref {subsubsec:ccode}. In each column we show components 0 and 4 from mrn and components 0, 3 and 5 from cp, in the order of reference.\relax }{figure.caption.4}{}}
\citation{wang_et_al_2020}
\citation{wang_et_al_2020}
\@writefile{lof}{\contentsline {figure}{\numberline {S5}{\ignorespaces \relax \fontsize  {8}{9.5pt}\selectfont  \abovedisplayskip 8.5\p@ plus3\p@ minus4\p@ \abovedisplayshortskip \z@ plus2\p@ \belowdisplayshortskip 4\p@ plus2\p@ minus2\p@ \def \leftmargin \leftmargini \parsep 0\p@ plus1\p@ minus\p@ \topsep 4\p@ plus2\p@ minus4\p@ \itemsep 0\p@ {\leftmargin \leftmargini \parsep 0\p@ plus1\p@ minus\p@ \topsep 4\p@ plus2\p@ minus4\p@ \itemsep 0\p@ }\belowdisplayskip \abovedisplayskip Spatial maps for components of interest from the global analysis. (a-f) shared spatial maps. (g-l) color-coded spatial maps. The thresholding and color convention for the spatial map visualizations is similar to the one used in Main figure \ref  {fig:exemplar} and a detailed description of the color-coding convention can be found in section S \ref  {subsubsec:ccode}. In each column we show components 0, 1, 2, 5, 10 and 23 in the order of reference.\relax }}{14}{figure.caption.5}\protected@file@percent }
\newlabel{mixmaps_glob}{{S5}{14}{\small Spatial maps for components of interest from the global analysis. (a-f) shared spatial maps. (g-l) color-coded spatial maps. The thresholding and color convention for the spatial map visualizations is similar to the one used in Main figure \ref {fig:exemplar} and a detailed description of the color-coding convention can be found in section S \ref {subsubsec:ccode}. In each column we show components 0, 1, 2, 5, 10 and 23 in the order of reference.\relax }{figure.caption.5}{}}
\@writefile{lof}{\contentsline {figure}{\numberline {S6}{\ignorespaces \relax \fontsize  {8}{9.5pt}\selectfont  \abovedisplayskip 8.5\p@ plus3\p@ minus4\p@ \abovedisplayshortskip \z@ plus2\p@ \belowdisplayshortskip 4\p@ plus2\p@ minus2\p@ \def \leftmargin \leftmargini \parsep 0\p@ plus1\p@ minus\p@ \topsep 4\p@ plus2\p@ minus4\p@ \itemsep 0\p@ {\leftmargin \leftmargini \parsep 0\p@ plus1\p@ minus\p@ \topsep 4\p@ plus2\p@ minus4\p@ \itemsep 0\p@ }\belowdisplayskip \abovedisplayskip Spatial map delineating parcellation of voxels to brain areas according to the approach shown in section S \ref  {subsec:parcellation}. The normalized mutual information (NMI) between this parcellation and the one provided by the ARA \citep  {wang_et_al_2020} is 0.48.\relax }}{14}{figure.caption.6}\protected@file@percent }
\newlabel{parcelation}{{S6}{14}{\small Spatial map delineating parcellation of voxels to brain areas according to the approach shown in section S \ref {subsec:parcellation}. The normalized mutual information (NMI) between this parcellation and the one provided by the ARA \citep {wang_et_al_2020} is 0.48.\relax }{figure.caption.6}{}}
\@writefile{lof}{\contentsline {figure}{\numberline {S7}{\ignorespaces \relax \fontsize  {8}{9.5pt}\selectfont  \abovedisplayskip 8.5\p@ plus3\p@ minus4\p@ \abovedisplayshortskip \z@ plus2\p@ \belowdisplayshortskip 4\p@ plus2\p@ minus2\p@ \def \leftmargin \leftmargini \parsep 0\p@ plus1\p@ minus\p@ \topsep 4\p@ plus2\p@ minus4\p@ \itemsep 0\p@ {\leftmargin \leftmargini \parsep 0\p@ plus1\p@ minus\p@ \topsep 4\p@ plus2\p@ minus4\p@ \itemsep 0\p@ }\belowdisplayskip \abovedisplayskip Shared spatial maps for components of interest from the \textit  {MO} group, comprising a fusion of gene expression, projection density and single-neuron long-range reconstructions from the motor cortex. The thresholding details and color convention for the spatial maps are the same as the ones used in Main figure \ref  {fig:exemplar}. a-b: ICA 1, views highlighting the motor areas (b) and the striatal areas (b). c-f: ICAs 2, 3, 8, 9 in the order of reference.\relax }}{15}{figure.caption.7}\protected@file@percent }
\newlabel{main_mouselight_maps}{{S7}{15}{\small Shared spatial maps for components of interest from the \textit {MO} group, comprising a fusion of gene expression, projection density and single-neuron long-range reconstructions from the motor cortex. The thresholding details and color convention for the spatial maps are the same as the ones used in Main figure \ref {fig:exemplar}. a-b: ICA 1, views highlighting the motor areas (b) and the striatal areas (b). c-f: ICAs 2, 3, 8, 9 in the order of reference.\relax }{figure.caption.7}{}}
\@writefile{lof}{\contentsline {figure}{\numberline {S8}{\ignorespaces \relax \fontsize  {8}{9.5pt}\selectfont  \abovedisplayskip 8.5\p@ plus3\p@ minus4\p@ \abovedisplayshortskip \z@ plus2\p@ \belowdisplayshortskip 4\p@ plus2\p@ minus2\p@ \def \leftmargin \leftmargini \parsep 0\p@ plus1\p@ minus\p@ \topsep 4\p@ plus2\p@ minus4\p@ \itemsep 0\p@ {\leftmargin \leftmargini \parsep 0\p@ plus1\p@ minus\p@ \topsep 4\p@ plus2\p@ minus4\p@ \itemsep 0\p@ }\belowdisplayskip \abovedisplayskip Modality contributions for the components of interest from the \textit  {MO} group. The components shown are 0, 1, 2, 3, 4, 8, 9 in the order of reference. x-axis: contribution percentage. y-axis: components (starting from 0). The blue color represents the gene expression data, the orange color represents the projection density data and the green color represents the single-neuron data.\relax }}{16}{figure.caption.8}\protected@file@percent }
\newlabel{mod_monts_2}{{S8}{16}{\small Modality contributions for the components of interest from the \textit {MO} group. The components shown are 0, 1, 2, 3, 4, 8, 9 in the order of reference. x-axis: contribution percentage. y-axis: components (starting from 0). The blue color represents the gene expression data, the orange color represents the projection density data and the green color represents the single-neuron data.\relax }{figure.caption.8}{}}
\@writefile{lof}{\contentsline {figure}{\numberline {S9}{\ignorespaces \relax \fontsize  {8}{9.5pt}\selectfont  \abovedisplayskip 8.5\p@ plus3\p@ minus4\p@ \abovedisplayshortskip \z@ plus2\p@ \belowdisplayshortskip 4\p@ plus2\p@ minus2\p@ \def \leftmargin \leftmargini \parsep 0\p@ plus1\p@ minus\p@ \topsep 4\p@ plus2\p@ minus4\p@ \itemsep 0\p@ {\leftmargin \leftmargini \parsep 0\p@ plus1\p@ minus\p@ \topsep 4\p@ plus2\p@ minus4\p@ \itemsep 0\p@ }\belowdisplayskip \abovedisplayskip Exemplar correlation matrices between two original arrays and their predicted form after two manipulations. The matrices correspond to the \textit  {vis} spatial map (H) (a,c) and the vis projection coefficients ($X^{1}$) (b,d). a,b) copying the expression-coefficients of all genes from component 44 to component 45. c,d) shuffling the expression-coefficients of all genes between components 44 and 45. Left panels: correlation matrix between the original and predicted form of the spatial map. Right panels: correlation matrix between the original and predicted form of the projection coefficients. The correlation was estimated using Pearson's rho.\relax }}{17}{figure.caption.9}\protected@file@percent }
\newlabel{lica_perm_res}{{S9}{17}{\small Exemplar correlation matrices between two original arrays and their predicted form after two manipulations. The matrices correspond to the \textit {vis} spatial map (H) (a,c) and the vis projection coefficients ($X^{1}$) (b,d). a,b) copying the expression-coefficients of all genes from component 44 to component 45. c,d) shuffling the expression-coefficients of all genes between components 44 and 45. Left panels: correlation matrix between the original and predicted form of the spatial map. Right panels: correlation matrix between the original and predicted form of the projection coefficients. The correlation was estimated using Pearson's rho.\relax }{figure.caption.9}{}}
\@writefile{lof}{\contentsline {figure}{\numberline {S10}{\ignorespaces \relax \fontsize  {8}{9.5pt}\selectfont  \abovedisplayskip 8.5\p@ plus3\p@ minus4\p@ \abovedisplayshortskip \z@ plus2\p@ \belowdisplayshortskip 4\p@ plus2\p@ minus2\p@ \def \leftmargin \leftmargini \parsep 0\p@ plus1\p@ minus\p@ \topsep 4\p@ plus2\p@ minus4\p@ \itemsep 0\p@ {\leftmargin \leftmargini \parsep 0\p@ plus1\p@ minus\p@ \topsep 4\p@ plus2\p@ minus4\p@ \itemsep 0\p@ }\belowdisplayskip \abovedisplayskip Reconstruction accuracy of the Linked ICA model for a number of testing samples. y-axis: MSE scores. x-axis: testing set comprised of genes that were not included in the vis sub group analysis. orange line: mean. box: 25-75 percentiles. bottom/top lines: 5-95 percentiles. green points: outliers exceeding the 5-95 percentiles. Each MSE point represents the performance of the model in reconstructing the spatial pattern of a particular gene.\relax }}{17}{figure.caption.10}\protected@file@percent }
\newlabel{decoding_boxplots}{{S10}{17}{\small Reconstruction accuracy of the Linked ICA model for a number of testing samples. y-axis: MSE scores. x-axis: testing set comprised of genes that were not included in the vis sub group analysis. orange line: mean. box: 25-75 percentiles. bottom/top lines: 5-95 percentiles. green points: outliers exceeding the 5-95 percentiles. Each MSE point represents the performance of the model in reconstructing the spatial pattern of a particular gene.\relax }{figure.caption.10}{}}
\@writefile{toc}{\contentsline {section}{\numberline {3}Supplemental Tables}{19}{section.3}\protected@file@percent }
\@writefile{lot}{\contentsline {table}{\numberline {S1}{\ignorespaces \relax \fontsize  {8}{9.5pt}\selectfont  \abovedisplayskip 8.5\p@ plus3\p@ minus4\p@ \abovedisplayshortskip \z@ plus2\p@ \belowdisplayshortskip 4\p@ plus2\p@ minus2\p@ \def \leftmargin \leftmargini \parsep 0\p@ plus1\p@ minus\p@ \topsep 4\p@ plus2\p@ minus4\p@ \itemsep 0\p@ {\leftmargin \leftmargini \parsep 0\p@ plus1\p@ minus\p@ \topsep 4\p@ plus2\p@ minus4\p@ \itemsep 0\p@ }\belowdisplayskip \abovedisplayskip Enrichment-analysis-based annotations for gene subsets belonging to the vis injection group, which are related to neuronal and synaptic cellular components and metabolic pathways. (From left to right, top to bottom) gene subsets of the vis injection group for components 0,2,4,5,7 and 8 respectively. The gene subsets for each component have been selected based on high coefficient variance. The \textit  {KEGG} and \textit  {Org.Mm.eg.db} databases have been accessed for finding annotations with significant enrichments, by applying the hypergeometric test and false discovery rate, respectively (p $< 3.8 \times 10^{-5}$ for the \textit  {Org.Mm.eg.db} analysis). Due to the scarcity of the KEGG enrichment results, a number of KEGG-related annotations have been accepted based on a less strict cutoff value (p $<$ 0.001).\relax }}{19}{table.caption.11}\protected@file@percent }
\newlabel{tbl:vis_ontologies}{{S1}{19}{\small Enrichment-analysis-based annotations for gene subsets belonging to the vis injection group, which are related to neuronal and synaptic cellular components and metabolic pathways. (From left to right, top to bottom) gene subsets of the vis injection group for components 0,2,4,5,7 and 8 respectively. The gene subsets for each component have been selected based on high coefficient variance. The \textit {KEGG} and \textit {Org.Mm.eg.db} databases have been accessed for finding annotations with significant enrichments, by applying the hypergeometric test and false discovery rate, respectively (p $< 3.8 \times 10^{-5}$ for the \textit {Org.Mm.eg.db} analysis). Due to the scarcity of the KEGG enrichment results, a number of KEGG-related annotations have been accepted based on a less strict cutoff value (p $<$ 0.001).\relax }{table.caption.11}{}}
\@writefile{lot}{\contentsline {table}{\numberline {S2}{\ignorespaces \relax \fontsize  {8}{9.5pt}\selectfont  \abovedisplayskip 8.5\p@ plus3\p@ minus4\p@ \abovedisplayshortskip \z@ plus2\p@ \belowdisplayshortskip 4\p@ plus2\p@ minus2\p@ \def \leftmargin \leftmargini \parsep 0\p@ plus1\p@ minus\p@ \topsep 4\p@ plus2\p@ minus4\p@ \itemsep 0\p@ {\leftmargin \leftmargini \parsep 0\p@ plus1\p@ minus\p@ \topsep 4\p@ plus2\p@ minus4\p@ \itemsep 0\p@ }\belowdisplayskip \abovedisplayskip Enrichment-analysis-based annotations for gene subsets belonging to the mrn and cp injection groups, which are related to neuronal and synaptic cellular components and metabolic pathways. (From left to right, top to bottom) gene subsets of the cp injection group for components 0, 3 and 5 respectively, followed by gene subsets of the mrn injection group for components 0 and 4 respectively. The gene subsets for each component have been selected based on high coefficient variance. The \textit  {KEGG} and \textit  {Org.Mm.eg.db} databases have been accessed for finding annotations of significant enrichments, by applying the hypergeometric test and false discovery rate procedure, respectively (p $< 3.8 \times 10^{-5}$ for the \textit  {Org.Mm.eg.db} analysis). Due to the scarcity of the KEGG enrichment results, a number of KEGG-related annotations have been accepted based on a less strict cutoff value (p $<$ 0.001).\relax }}{20}{table.caption.12}\protected@file@percent }
\newlabel{tbl:cp_mrn_ontologies}{{S2}{20}{\small Enrichment-analysis-based annotations for gene subsets belonging to the mrn and cp injection groups, which are related to neuronal and synaptic cellular components and metabolic pathways. (From left to right, top to bottom) gene subsets of the cp injection group for components 0, 3 and 5 respectively, followed by gene subsets of the mrn injection group for components 0 and 4 respectively. The gene subsets for each component have been selected based on high coefficient variance. The \textit {KEGG} and \textit {Org.Mm.eg.db} databases have been accessed for finding annotations of significant enrichments, by applying the hypergeometric test and false discovery rate procedure, respectively (p $< 3.8 \times 10^{-5}$ for the \textit {Org.Mm.eg.db} analysis). Due to the scarcity of the KEGG enrichment results, a number of KEGG-related annotations have been accepted based on a less strict cutoff value (p $<$ 0.001).\relax }{table.caption.12}{}}
\citation{Tasic_et_al_2018}
\citation{Tasic_et_al_2018}
\@writefile{lot}{\contentsline {table}{\numberline {S3}{\ignorespaces \relax \fontsize  {8}{9.5pt}\selectfont  \abovedisplayskip 8.5\p@ plus3\p@ minus4\p@ \abovedisplayshortskip \z@ plus2\p@ \belowdisplayshortskip 4\p@ plus2\p@ minus2\p@ \def \leftmargin \leftmargini \parsep 0\p@ plus1\p@ minus\p@ \topsep 4\p@ plus2\p@ minus4\p@ \itemsep 0\p@ {\leftmargin \leftmargini \parsep 0\p@ plus1\p@ minus\p@ \topsep 4\p@ plus2\p@ minus4\p@ \itemsep 0\p@ }\belowdisplayskip \abovedisplayskip a) Gene markers from components of interest, that have been cell-type enriched based on lists from \citep  {Tasic_et_al_2018}. a) vis injection group, b) mrn and cp injection groups. c) global analysis.\relax }}{21}{table.caption.13}\protected@file@percent }
\newlabel{tbl:tasic}{{S3}{21}{\small a) Gene markers from components of interest, that have been cell-type enriched based on lists from \citep {Tasic_et_al_2018}. a) vis injection group, b) mrn and cp injection groups. c) global analysis.\relax }{table.caption.13}{}}
\newlabel{tbl:visual_tasic}{{S3a}{21}{\small \relax }{table.caption.13}{}}
\newlabel{sub@tbl:visual_tasic}{{a}{21}{\small \relax }{table.caption.13}{}}
\newlabel{tbl:mrn_cp_tasic}{{S3b}{21}{\small \relax }{table.caption.13}{}}
\newlabel{sub@tbl:mrn_cp_tasic}{{b}{21}{\small \relax }{table.caption.13}{}}
\newlabel{tbl:global_tasic}{{S3c}{21}{\small \relax }{table.caption.13}{}}
\newlabel{sub@tbl:global_tasic}{{c}{21}{\small \relax }{table.caption.13}{}}
\@writefile{lot}{\contentsline {table}{\numberline {S4}{\ignorespaces \relax \fontsize  {8}{9.5pt}\selectfont  \abovedisplayskip 8.5\p@ plus3\p@ minus4\p@ \abovedisplayshortskip \z@ plus2\p@ \belowdisplayshortskip 4\p@ plus2\p@ minus2\p@ \def \leftmargin \leftmargini \parsep 0\p@ plus1\p@ minus\p@ \topsep 4\p@ plus2\p@ minus4\p@ \itemsep 0\p@ {\leftmargin \leftmargini \parsep 0\p@ plus1\p@ minus\p@ \topsep 4\p@ plus2\p@ minus4\p@ \itemsep 0\p@ }\belowdisplayskip \abovedisplayskip Areas exhibiting high variance at components of interest. a) components 0, 2, 4, 5, 7 and 8 of the vis injection group. b) components 0 and 4 of the cp injection group and components 0, 3 and 5 of the cp injection group. c) components 0, 1, 2, 5, 10 and 23 from the the global analysis. Areas with more than 40 highlighted voxels have been selected.\relax }}{22}{table.caption.14}\protected@file@percent }
\newlabel{tbl:mixmap_summary}{{S4}{22}{\small Areas exhibiting high variance at components of interest. a) components 0, 2, 4, 5, 7 and 8 of the vis injection group. b) components 0 and 4 of the cp injection group and components 0, 3 and 5 of the cp injection group. c) components 0, 1, 2, 5, 10 and 23 from the the global analysis. Areas with more than 40 highlighted voxels have been selected.\relax }{table.caption.14}{}}
\newlabel{tbl:mixmap_summary_visual}{{S4a}{22}{\small \relax }{table.caption.14}{}}
\newlabel{sub@tbl:mixmap_summary_visual}{{a}{22}{\small \relax }{table.caption.14}{}}
\newlabel{tbl:mixmap_summary_midbrain}{{S4b}{22}{\small \relax }{table.caption.14}{}}
\newlabel{sub@tbl:mixmap_summary_midbrain}{{b}{22}{\small \relax }{table.caption.14}{}}
\newlabel{tbl:mixmap_summary_global}{{S4c}{22}{\small \relax }{table.caption.14}{}}
\newlabel{sub@tbl:mixmap_summary_global}{{c}{22}{\small \relax }{table.caption.14}{}}
\@writefile{lot}{\contentsline {table}{\numberline {S5}{\ignorespaces \relax \fontsize  {8}{9.5pt}\selectfont  \abovedisplayskip 8.5\p@ plus3\p@ minus4\p@ \abovedisplayshortskip \z@ plus2\p@ \belowdisplayshortskip 4\p@ plus2\p@ minus2\p@ \def \leftmargin \leftmargini \parsep 0\p@ plus1\p@ minus\p@ \topsep 4\p@ plus2\p@ minus4\p@ \itemsep 0\p@ {\leftmargin \leftmargini \parsep 0\p@ plus1\p@ minus\p@ \topsep 4\p@ plus2\p@ minus4\p@ \itemsep 0\p@ }\belowdisplayskip \abovedisplayskip Areas exhibiting high variance at the tract-tracing maps. a) vis group. b) cp and mrn groups. Areas with more than 40 highlighted voxels have been selected.\relax }}{23}{table.caption.15}\protected@file@percent }
\newlabel{tbl:tract_summary}{{S5}{23}{\small Areas exhibiting high variance at the tract-tracing maps. a) vis group. b) cp and mrn groups. Areas with more than 40 highlighted voxels have been selected.\relax }{table.caption.15}{}}
\newlabel{tbl:tract_summary_visual}{{S5a}{23}{\small \relax }{table.caption.15}{}}
\newlabel{sub@tbl:tract_summary_visual}{{a}{23}{\small \relax }{table.caption.15}{}}
\newlabel{tbl:tract_summary_midbrain}{{S5b}{23}{\small \relax }{table.caption.15}{}}
\newlabel{sub@tbl:tract_summary_midbrain}{{b}{23}{\small \relax }{table.caption.15}{}}
\@writefile{lot}{\contentsline {table}{\numberline {S6}{\ignorespaces \relax \fontsize  {8}{9.5pt}\selectfont  \abovedisplayskip 8.5\p@ plus3\p@ minus4\p@ \abovedisplayshortskip \z@ plus2\p@ \belowdisplayshortskip 4\p@ plus2\p@ minus2\p@ \def \leftmargin \leftmargini \parsep 0\p@ plus1\p@ minus\p@ \topsep 4\p@ plus2\p@ minus4\p@ \itemsep 0\p@ {\leftmargin \leftmargini \parsep 0\p@ plus1\p@ minus\p@ \topsep 4\p@ plus2\p@ minus4\p@ \itemsep 0\p@ }\belowdisplayskip \abovedisplayskip Areas exhibiting high variance at the tract-tracing maps that were formed by components 0, 1, 2, 5, 10 and 23 of the global analysis, comprised of projections from multiple cortical areas. Areas with more than 40 highlighted voxels have been selected.\relax }}{24}{table.caption.16}\protected@file@percent }
\newlabel{tbl:tract_summary_global}{{S6}{24}{\small Areas exhibiting high variance at the tract-tracing maps that were formed by components 0, 1, 2, 5, 10 and 23 of the global analysis, comprised of projections from multiple cortical areas. Areas with more than 40 highlighted voxels have been selected.\relax }{table.caption.16}{}}
\@writefile{lot}{\contentsline {table}{\numberline {S7}{\ignorespaces \relax \fontsize  {8}{9.5pt}\selectfont  \abovedisplayskip 8.5\p@ plus3\p@ minus4\p@ \abovedisplayshortskip \z@ plus2\p@ \belowdisplayshortskip 4\p@ plus2\p@ minus2\p@ \def \leftmargin \leftmargini \parsep 0\p@ plus1\p@ minus\p@ \topsep 4\p@ plus2\p@ minus4\p@ \itemsep 0\p@ {\leftmargin \leftmargini \parsep 0\p@ plus1\p@ minus\p@ \topsep 4\p@ plus2\p@ minus4\p@ \itemsep 0\p@ }\belowdisplayskip \abovedisplayskip For components of interest a number of areas have been highlighted by the color-coded maps with high variance in both the modality-specific and the shared spatial maps (labeled as bimodal), with high variance in both the gene and the shared spatial maps (labeled as gene expression driven) and with high variance in both the projection and the shared spatial maps (labeled as projection density driven). a) vis injection group. b) mrn and cp injection groups. c) global components. Areas with more than 40 highlighted voxels have been selected.\relax }}{25}{table.caption.17}\protected@file@percent }
\newlabel{tbl:ccode_summary}{{S7}{25}{\small For components of interest a number of areas have been highlighted by the color-coded maps with high variance in both the modality-specific and the shared spatial maps (labeled as bimodal), with high variance in both the gene and the shared spatial maps (labeled as gene expression driven) and with high variance in both the projection and the shared spatial maps (labeled as projection density driven). a) vis injection group. b) mrn and cp injection groups. c) global components. Areas with more than 40 highlighted voxels have been selected.\relax }{table.caption.17}{}}
\newlabel{tbl:ccode_summary_visual}{{S7a}{25}{\small \relax }{table.caption.17}{}}
\newlabel{sub@tbl:ccode_summary_visual}{{a}{25}{\small \relax }{table.caption.17}{}}
\newlabel{tbl:ccode_summary_mrn_cp}{{S7b}{25}{\small \relax }{table.caption.17}{}}
\newlabel{sub@tbl:ccode_summary_mrn_cp}{{b}{25}{\small \relax }{table.caption.17}{}}
\newlabel{tbl:ccode_summary_global}{{S7c}{25}{\relax }{table.caption.17}{}}
\newlabel{sub@tbl:ccode_summary_global}{{c}{25}{\relax }{table.caption.17}{}}
\@writefile{lot}{\contentsline {table}{\numberline {S8}{\ignorespaces \relax \fontsize  {8}{9.5pt}\selectfont  \abovedisplayskip 8.5\p@ plus3\p@ minus4\p@ \abovedisplayshortskip \z@ plus2\p@ \belowdisplayshortskip 4\p@ plus2\p@ minus2\p@ \def \leftmargin \leftmargini \parsep 0\p@ plus1\p@ minus\p@ \topsep 4\p@ plus2\p@ minus4\p@ \itemsep 0\p@ {\leftmargin \leftmargini \parsep 0\p@ plus1\p@ minus\p@ \topsep 4\p@ plus2\p@ minus4\p@ \itemsep 0\p@ }\belowdisplayskip \abovedisplayskip Tables containing a number of areas with high variance in the MO group spatial maps. (a-e) ICAs 1, 2, 3, 8, 9 in the order of reference.\relax }}{26}{table.caption.18}\protected@file@percent }
\newlabel{tbl:MO_ICAs}{{S8}{26}{\small Tables containing a number of areas with high variance in the MO group spatial maps. (a-e) ICAs 1, 2, 3, 8, 9 in the order of reference.\relax }{table.caption.18}{}}
\newlabel{tbl:MO_ICA_1}{{S8a}{26}{\small \relax }{table.caption.18}{}}
\newlabel{sub@tbl:MO_ICA_1}{{a}{26}{\small \relax }{table.caption.18}{}}
\newlabel{tbl:MO_ICA_2}{{S8b}{26}{\small .\relax }{table.caption.18}{}}
\newlabel{sub@tbl:MO_ICA_2}{{b}{26}{\small .\relax }{table.caption.18}{}}
\newlabel{tbl:MO_ICA_3}{{S8c}{26}{\small .\relax }{table.caption.18}{}}
\newlabel{sub@tbl:MO_ICA_3}{{c}{26}{\small .\relax }{table.caption.18}{}}
\newlabel{tbl:ICA_8}{{S8d}{26}{\small .\relax }{table.caption.18}{}}
\newlabel{sub@tbl:ICA_8}{{d}{26}{\small .\relax }{table.caption.18}{}}
\newlabel{tbl:MO_ICA_9}{{S8e}{26}{\small .\relax }{table.caption.18}{}}
\newlabel{sub@tbl:MO_ICA_9}{{e}{26}{\small .\relax }{table.caption.18}{}}
\bibstyle{apalike}
\bibdata{literature}
\bibcite{Bishop2006a}{{1}{2006}{{Bishop}}{{}}}
\bibcite{Cover_Thomas_1991}{{2}{1991}{{Cover and Thomas}}{{}}}
\bibcite{Daimon_et_al_2015}{{3}{2015}{{Daimon et~al.}}{{}}}
\bibcite{DelaRossa2013}{{4}{2013}{{De~la Rossa et~al.}}{{}}}
\bibcite{Economo_et_al_2016}{{5}{2016}{{Economo et~al.}}{{}}}
\bibcite{french1}{{6}{2011}{{French and Pavlidis}}{{}}}
\bibcite{Friedman_et_al_2009}{{7}{2009}{{Friedman et~al.}}{{}}}
\bibcite{Gold_et_al_2009}{{8}{2009}{{Gold et~al.}}{{}}}
\bibcite{Goodman_Bonni_2019}{{9}{2019}{{Goodman and Bonni}}{{}}}
\bibcite{Groves_et_al_11}{{10}{2011}{{Groves et~al.}}{{}}}
\bibcite{han_et_al_2018}{{11}{2018}{{Han et~al.}}{{}}}
\bibcite{Ko1995}{{12}{1995}{{Kohavi}}{{}}}
\@writefile{lot}{\contentsline {table}{\numberline {S9}{\ignorespaces \relax \fontsize  {8}{9.5pt}\selectfont  \abovedisplayskip 8.5\p@ plus3\p@ minus4\p@ \abovedisplayshortskip \z@ plus2\p@ \belowdisplayshortskip 4\p@ plus2\p@ minus2\p@ \def \leftmargin \leftmargini \parsep 0\p@ plus1\p@ minus\p@ \topsep 4\p@ plus2\p@ minus4\p@ \itemsep 0\p@ {\leftmargin \leftmargini \parsep 0\p@ plus1\p@ minus\p@ \topsep 4\p@ plus2\p@ minus4\p@ \itemsep 0\p@ }\belowdisplayskip \abovedisplayskip Tables containing correlation statistics between the \textit  {MO} group analysis and two additional analyses also performed in projection patterns from the motor cortex, specifically: factorisation using the gene expression and single-neuron data (a), and using the projection density and single-neuron data (b). The correlations were estimated using Pearson's rho, at the level of spatial maps (\textit  {H}) and coefficients (\textit  {X}).\relax }}{27}{table.caption.19}\protected@file@percent }
\newlabel{tbl:mlight_augmentation}{{S9}{27}{\small Tables containing correlation statistics between the \textit {MO} group analysis and two additional analyses also performed in projection patterns from the motor cortex, specifically: factorisation using the gene expression and single-neuron data (a), and using the projection density and single-neuron data (b). The correlations were estimated using Pearson's rho, at the level of spatial maps (\textit {H}) and coefficients (\textit {X}).\relax }{table.caption.19}{}}
\newlabel{.}{{S9a}{27}{\small .\relax }{table.caption.19}{}}
\newlabel{sub@.}{{a}{27}{\small .\relax }{table.caption.19}{}}
\newlabel{.}{{S9b}{27}{\small .\relax }{table.caption.19}{}}
\newlabel{sub@.}{{b}{27}{\small .\relax }{table.caption.19}{}}
\bibcite{lein}{{13}{2007}{{Lein et~al.}}{{}}}
\bibcite{Li_et_al_2017}{{14}{2017}{{Li et~al.}}{{}}}
\bibcite{Mairal_et_al_2010}{{15}{2010}{{Mairal et~al.}}{{}}}
\bibcite{Miller_et_al_2010}{{16}{2010}{{Miller et~al.}}{{}}}
\bibcite{Ogata_et_al_99}{{17}{1999}{{Ogata et~al.}}{{}}}
\bibcite{Pearson_1901}{{18}{1901}{{Pearson}}{{}}}
\bibcite{Polleux_2005}{{19}{2005}{{Polleux}}{{}}}
\bibcite{Razoux2017}{{20}{2017}{{Razoux et~al.}}{{}}}
\bibcite{Rice_2007}{{21}{2007}{{Rice}}{{}}}
\bibcite{Rivals_et_al_2007}{{22}{2007}{{Rivals et~al.}}{{}}}
\bibcite{Stehl_Ghosh_2002}{{23}{2002}{{Strehl and Ghosh}}{{}}}
\bibcite{Tasic_et_al_2018}{{24}{2018}{{Tasic et~al.}}{{}}}
\bibcite{Tikhonov_1977}{{25}{1977}{{Tikhonov and Arsenin}}{{}}}
\bibcite{Varma_et_al_2006}{{26}{2006}{{Varma and Simon}}{{}}}
\bibcite{vonLuxburg2007}{{27}{2007}{{von Luxburg}}{{}}}
\bibcite{wang_et_al_2020}{{28}{2020}{{Wang et~al.}}{{}}}
\bibcite{Winnubst_et_al_2019}{{29}{2019}{{Winnubst et~al.}}{{}}}
