# Supplementary material for: Uncovering Statistical Links Between Gene Expression and Structural Connectivity Patterns in the Mouse Brain
Source: Neuroinformatics. 2021 Mar 11;19(4):649–67. doi: 10.1007/s12021-021-09511-0 (PMC8566442; doi:10.1007/s12021-021-09511-0)
Supplement: Supplementary file 1 — (ZIP 1.91 MB) [file 12021_2021_9511_MOESM1_ESM.zip › Supplementary_Manuscript_2.bbl]

\begin{thebibliography}{}

\bibitem[Bishop, 2006]{Bishop2006a}
Bishop, C.~M. (2006).
\newblock {\em Pattern Recognition and Machine Learning}.
\newblock Information Science and Statistics. Springer, first edition.

\bibitem[Cover and Thomas, 1991]{Cover_Thomas_1991}
Cover, T.~M. and Thomas, J.~A. (1991).
\newblock {\em Elements of Information Theory}.
\newblock Handbook of Brain Connectivity. Wiley, 2 edition.

\bibitem[Daimon et~al., 2015]{Daimon_et_al_2015}
Daimon, C.~M., Jasien, J.~M., Wood, W.~H., Zhang, Y., Becker, K.~G., Silverman,
  J.~L., Crawley, J.~N., Martin, B., and Maudsley, S. (2015).
\newblock Hippocampal transcriptomic and proteomic alterations in the btbr
  mouse model of autism spectrum disorder.
\newblock {\em Frontiers in Physiology}, 6:324.

\bibitem[De~la Rossa et~al., 2013]{DelaRossa2013}
De~la Rossa, A., Bellone, C., Golding, B., Vitali, I., Moss, J., Toni, N.,
  L{\"u}scher, C., and Jabaudon, D. (2013).
\newblock In vivo reprogramming of circuit connectivity in postmitotic
  neocortical neurons.
\newblock {\em Nature Neuroscience}, 16(2):193--200.

\bibitem[Economo et~al., 2016]{Economo_et_al_2016}
Economo, M.~N., Clack, N.~G., Lavis, L.~D., Gerfen, C.~R., Svoboda, K., Myers,
  E.~W., and Chandrashekar, J. (2016).
\newblock A platform for brain-wide imaging and reconstruction of individual
  neurons.
\newblock {\em eLife}, 5:e10566.

\bibitem[French and Pavlidis, 2011]{french1}
French, L. and Pavlidis, P. (2011).
\newblock Relationships between gene expression and brain wiring in the adult
  mouse brain.
\newblock {\em PLoS Comput Biol}, 7:e1001049.

\bibitem[Friedman et~al., 2009]{Friedman_et_al_2009}
Friedman, J., Hastie, T., and Tibshirani, R. (2009).
\newblock {\em The Elements of Statistical Learning. Data Mining, Inference,
  and Prediction}.
\newblock Springer Series in Statistics. Springer, 2 edition.

\bibitem[Gold et~al., 2009]{Gold_et_al_2009}
Gold, D.~L., Miecznikowski, J.~C., and Liu, S. (2009).
\newblock Error control variability in pathway-based microarray analysis.
\newblock {\em Bioinformatics}, 25(17):2216–2221.

\bibitem[Goodman and Bonni, 2019]{Goodman_Bonni_2019}
Goodman, J.~V. and Bonni, A. (2019).
\newblock Regulation of neuronal connectivity in the mammalian brain by
  chromatin remodeling.
\newblock {\em Current Opinion in Neurobiology}, 59:59 -- 68.
\newblock Neural Epigenetics.

\bibitem[Groves et~al., 2011]{Groves_et_al_11}
Groves, A.~R., Beckmann, C.~F., Smith, S.~M., and Woolrich, M.~W. (2011).
\newblock Linked independent component analysis for multimodal data fusion.
\newblock {\em NeuroImage}, 54(3):2198–2217.

\bibitem[Han et~al., 2018]{han_et_al_2018}
Han, Y., Kebschull, J., Campbell, R., Cowan, D., Imhof, F., Zador, A.~M., and
  Mrsic-Flogel, T.~D. (2018).
\newblock The logic of single-cell projections from visual cortex.
\newblock {\em Nature}, 556(5):51–56.

\bibitem[Kohavi, 1995]{Ko1995}
Kohavi, R. (1995).
\newblock A study of cross-validation and bootstrap for accuracy estimation and
  model selection.
\newblock In {\em Proceedings of the 14th international joint conference on
  Artificial intelligence (IJCAI}, volume~2, pages 1137--1143.

\bibitem[Lein et~al., 2007]{lein}
Lein, E.~S. et~al. (2007).
\newblock Genome-wide atlas of gene expression in the adult mouse brain.
\newblock {\em Nature}, 445:168–176.

\bibitem[Li et~al., 2017]{Li_et_al_2017}
Li, Y., Chen, H., Jiang, X., Li, X., Lv, J., Peng, H., Tsien, J., and Liu, T.
  (2017).
\newblock Discover mouse gene coexpression landscapes using dictionary learning
  and sparse coding.
\newblock {\em Brain Structure and Function}, 222(9):4253–4270.

\bibitem[Mairal et~al., 2010]{Mairal_et_al_2010}
Mairal, J., Bach, F., Ponce, J., and Sapiro, G. (2010).
\newblock Online learning for matrix factorization and sparse coding.
\newblock {\em Journal of Machine Learning Research}, 11:19--60.

\bibitem[Miller et~al., 2010]{Miller_et_al_2010}
Miller, J.~A., Horvath, S., and Geschwind, D.~H. (2010).
\newblock Divergence of human and mouse brain transcriptome highlights
  alzheimer disease pathways.
\newblock {\em Proceedings of the National Academy of Sciences},
  107(28):12698--12703.

\bibitem[Ogata et~al., 1999]{Ogata_et_al_99}
Ogata, H., Goto, S., Sato, K., Fujibuchi, W., Bono, H., and Kanehisa, M.
  (1999).
\newblock Kegg: Kyoto encyclopedia of genes and genomes.
\newblock {\em Nucleic Acids Research}, 27(1):29–34.

\bibitem[Pearson, 1901]{Pearson_1901}
Pearson, K. (1901).
\newblock On lines and planes of closest fit to systems of points in space.
\newblock {\em The London, Edinburgh, and Dublin Philosophical Magazine and
  Journal of Science}, 2(11):559--572.

\bibitem[Polleux, 2005]{Polleux_2005}
Polleux, F. (2005).
\newblock Genetic mechanisms specifying cortical connectivity: Let’s makesome
  projections together.
\newblock {\em Neuron}, 46(3):395 -- 400.

\bibitem[Razoux et~al., 2017]{Razoux2017}
Razoux, F., Russig, H., Mueggler, T., Baltes, C., Dikaiou, K., Rudin, M., and
  Mansuy, I.~M. (2017).
\newblock Transgenerational disruption of functional 5-ht1ar-induced
  connectivity in the adult mouse brain by traumatic stress in early life.
\newblock {\em Molecular Psychiatry}, 22(4):519--526.

\bibitem[Rice, 2007]{Rice_2007}
Rice, J.~A. (2007).
\newblock {\em Mathematical Statistics and Data Analysis}.
\newblock Mathematics of Computation. Duxbury Press, 3 edition.

\bibitem[Rivals et~al., 2007]{Rivals_et_al_2007}
Rivals, I., Personnaz, L., Taing, L., and Potier, M.~C. (2007).
\newblock Enrichment or depletion of a go category within a class of genes:
  which test?
\newblock {\em Bioinformatics}, 23(4):401–407.

\bibitem[Strehl and Ghosh, 2002]{Stehl_Ghosh_2002}
Strehl, A. and Ghosh, J. (2002).
\newblock Cluster ensembles - a knowledge reuse framework for combining
  multiple partitions.
\newblock {\em Journal of Machine Learning Research}, 3:583–617.

\bibitem[Tasic et~al., 2018]{Tasic_et_al_2018}
Tasic, B. et~al. (2018).
\newblock Shared and distinct transcriptomic cell types across neocortical
  areas.
\newblock {\em Nature}, 563(7729):72–78.

\bibitem[Tikhonov and Arsenin, 1977]{Tikhonov_1977}
Tikhonov, A.~N. and Arsenin, V.~Y. (1977).
\newblock {\em Solution of Ill-posed Problems}.
\newblock Mathematics of Computation. Winston \& Sons, 1 edition.

\bibitem[Varma and Simon, 2006]{Varma_et_al_2006}
Varma, S. and Simon, R. (2006).
\newblock Bias in error estimation when using cross-validation for model
  selection.
\newblock {\em BMC Bioinformatics}, 7:91.

\bibitem[von Luxburg, 2007]{vonLuxburg2007}
von Luxburg, U. (2007).
\newblock A tutorial on spectral clustering.
\newblock {\em Statistics and Computing}, 17(4):395--416.

\bibitem[Wang et~al., 2020]{wang_et_al_2020}
Wang, Q., Ding, S.-L., Li, Y., Royall, J., Feng, D., Lesnar, P., Graddis, N.,
  Naeemi, M., Facer, B., Ho, A., Dolbeare, T., Blanchard, B., Dee, N., Wakeman,
  W., Hirokawa, K.~E., Szafer, A., Sunkin, S.~M., Oh, S.~W., Bernard, A.,
  Phillips, J.~W., Hawrylycz, M., Koch, C., Zeng, H., Harris, J.~A., and Ng, L.
  (2020).
\newblock The allen mouse brain common coordinate framework: A 3d reference
  atlas.
\newblock {\em Cell}, 181(4):936 -- 953.e20.

\bibitem[Winnubst et~al., 2019]{Winnubst_et_al_2019}
Winnubst, J., Bas, E., Ferreira, T.~A., Wu, Z., Economo, M.~N., Edson, P.,
  Arthur, B.~J., Bruns, C., Rokicki, K., Schauder, D., Olbris, D.~J., Murphy,
  S.~D., Ackerman, D.~G., Arshadi, C., Baldwin, P., Blake, R., Elsayed, A.,
  Hasan, M., Ramirez, D., Santos], B.~D., Weldon, M., Zafar, A., Dudman, J.~T.,
  Gerfen, C.~R., Hantman, A.~W., Korff, W., Sternson, S.~M., Spruston, N.,
  Svoboda, K., and Chandrashekar, J. (2019).
\newblock Reconstruction of 1,000 projection neurons reveals new cell types and
  organization of long-range connectivity in the mouse brain.
\newblock {\em Cell}, 179(1):268 -- 281.e13.

\end{thebibliography}
