# Supplementary material for: Uncovering Statistical Links Between Gene Expression and Structural Connectivity Patterns in the Mouse Brain
Source: Neuroinformatics. 2021 Mar 11;19(4):649–67. doi: 10.1007/s12021-021-09511-0 (PMC8566442; doi:10.1007/s12021-021-09511-0)
Supplement: Supplementary file 1 — (ZIP 1.91 MB) [file 12021_2021_9511_MOESM1_ESM.zip › Supplementary_Manuscript_2.tex]

%%%%%%%%%%%%%%%%%%%%%%% file template.tex %%%%%%%%%%%%%%%%%%%%%%%%%
%
% This is a general template file for the LaTeX package SVJour3
% for Springer journals.          Springer Heidelberg 2010/09/16
%
% Copy it to a new file with a new name and use it as the basis
% for your article. Delete % signs as needed.
%
% This template includes a few options for different layouts and
% content for various journals. Please consult a previous issue of
% your journal as needed.
%
%%%%%%%%%%%%%%%%%%%%%%%%%%%%%%%%%%%%%%%%%%%%%%%%%%%%%%%%%%%%%%%%%%%
%
% First comes an example EPS file -- just ignore it and
% proceed on the \documentclass line
% your LaTeX will extract the file if required
\begin{filecontents*}{example.eps}
%!PS-Adobe-3.0 EPSF-3.0
%%BoundingBox: 19 19 221 221
%%CreationDate: Mon Sep 29 1997
%%Creator: programmed by hand (JK)
%%EndComments
gsave
newpath
  20 20 moveto
  20 220 lineto
  220 220 lineto
  220 20 lineto
closepath
2 setlinewidth
gsave
  .4 setgray fill
grestore
stroke
grestore
\end{filecontents*}
%
\RequirePackage{fix-cm}
%
%\documentclass{svjour3}                     % onecolumn (standard format)
%\documentclass[smallcondensed]{svjour3}     % onecolumn (ditto)
\documentclass[smallextended]{svjour3}       % onecolumn (second format)
%\documentclass[twocolumn]{svjour3}          % twocolumn
%
\smartqed  % flush right qed marks, e.g. at end of proof
%
\usepackage[utf8]{inputenc}
\setlength{\textwidth}{\dimexpr\pdfpagewidth-2in}% Equal left/right margins
\usepackage{graphicx}
\usepackage{comment}
\usepackage{blindtext}
\usepackage[export]{adjustbox}
\usepackage{graphicx}
\usepackage{float}
\usepackage{amsmath}
\usepackage{mathtools}
\usepackage{hyperref}
\usepackage{xr-hyper}
%\usepackage{caption}
\usepackage{comment}
\usepackage{subcaption}
\usepackage{amssymb}
\usepackage{aliascnt}
\usepackage{mathptmx}      % use Times fonts if available on your TeX system
\usepackage{latexsym}
\usepackage{breakcites}
\usepackage{natbib}
\usepackage{booktabs}
\usepackage{adjustbox}
\usepackage{xr}
\externaldocument{Main_Manuscript_2}
%\bibliographystyle{spbasic} 
\newaliascnt{eqfloat}{equation}
\newfloat{eqfloat}{h}{eqflts}
\floatname{eqfloat}{Equation}
%
% \usepackage{mathptmx}      % use Times fonts if available on your TeX system
%
% insert here the call for the packages your document requires
%\usepackage{latexsym}
% etc.
%
% please place your own definitions here and don't use \def but
% \newcommand{}{}
%
% Insert the name of "your journal" with
\journalname{Neuroinformatics}
%
\begin{document}

\title{Uncovering statistical links between gene expression and structural connectivity patterns in the mouse brain%\thanks{Grants or other notes
%about the article that should go on the front page should be
%placed here. General acknowledgments should be placed at the end of the article.}
}
\subtitle{}

%\titlerunning{Short form of title}        % if too long for running head

\author{Nestor Timonidis         \and
        Alberto Llera	 \and
        Paul H.E. Tiesinga %etc.
}

%\authorrunning{Short form of author list} % if too long for running head

\institute{Nestor Timonidis \at
             $^1$Neuroinformatics department, Donders Centre for Neuroscience, Radboud University Nijmegen, Heyendaalseweg 135, 6525 AJ Nijmegen, the Netherlands\\
             Tel.: +31-649552777\\
         \email{n.timonidis@donders.ru.nl}           %  \\
%             \emph{Present address:} of F. Author  %  if needed
           \and
           Alberto Llera Arenas \at
               $^1$ Department of Cognitive Neuroscience, Radboud University Medical Centre, Kapittelweg 29, 6525 EN Nijmegen, the Netherlands\\
               $^2$ Centre for Cognitive Neuroimaging, Donders Institute for Brain, Cognition and Behavior, Kapittelweg 29, 6525 EN Nijmegen, the Netherlands
          \and 
          Paul Tiesinga \at 
              $^1$Neuroinformatics department, Donders Centre for Neuroscience, Radboud University Nijmegen, Heyendaalseweg 135, 6525 AJ Nijmegen, the Netherlands\\
}

\date{Received: date / Accepted: date}
% The correct dates will be entered by the editor


\maketitle
\section{Supplemental Methods}
\subsection{Linked ICA}
\label{sup_sub:lica}
The original Linked ICA equation for modelling the input data as a sum of independent components is:
\setlength{\belowdisplayskip}{0pt} \setlength{\belowdisplayshortskip}{0pt}
\setlength{\abovedisplayskip}{0pt} \setlength{\abovedisplayshortskip}{0pt}
\begin{equation}
Y_{n,t,r}^{k} = \sum_{i=1}^{L} X_{n,i}^{k} W_{t,i}^{k} H_{i,r}^{k} + E_{n,t,r}^{k}
\label{eq:NLICA}
\end{equation}
where \textit{k} represents a modality group from \textit{K} groups, \textit{L} represents the number of independent components, \textit{n} represents a voxel from $N_k$ voxels, \textit{t} represents a modality from $T_k$ data modalities within group k and \textit{r} represents a subject from \textit{R} subjects, for which all modality groups are available. \textit{X} is a stack of spatial maps across components for each modality group, \textit{W} represents the modality weightings of the components in modalities of different groups and \textit{H} represents the subject weights, which are shared across all groups.\\ 
The first major change was to use the voxels as the shared dimension rather than the subjects, since both datasets have been registered, aligned and scaled to the same reference space. Therefore, the spatial map size $N_k = N$ was constant across all modality groups and replaced \textit{R} in the original formula (eq. S \ref{eq:NLICA}). Subsequently, the \textit{H} representation changed from subject weights to spatial maps, since it now represented the variance of components over space.\\ 
The second change was to redefine X, given that it was no longer defined by voxels and components. The two data modalities could not form a common modality group since they did not share any other common dimension besides the voxels. For that reason, we defined both data modalities as two distinct modality groups and that resulted in the symbols t and $T_k$ being removed from the new formula as redundant. Modality group 1 corresponded to the gene expression modality and modality group 2 corresponded to the projection density modality. Since each modality had a different set of features, we redefined R as the feature dimension. with $R_1$ representing genes and $R_2$ representing injection sites/source areas.
The resulting changes can be seen in Main eq. \ref{eq:NLICA2}.
\subsection{Dictionary Learning and Sparse Coding (DLSC)}
\label{sup_sub:dlsc}
In the DLSC method, the input data are being represented as a linear combination of positive and non-orthogonal basis vectors, defined as dictionaries, and their sparse coefficients, defined as atoms. In contrast to the classical PCA factorization method \citep{Pearson_1901}, DLSC uses the $l_1$ constraint to create sparse non-orthogonal coefficients.\citep{Mairal_et_al_2010}. The optimization problem corresponding to the Dictionary Learning and Sparse Coding method is:
\begin{equation}\label{eq:DLSC}
\begin{aligned}
&(D,a)\quad =\quad\textrm{argmin}\quad \frac{1}{2}||X - Da||_2^2,  \\& ||a||_1 \leq \lambda, \quad ||a|| > 0,\quad  D_{ij} > 0, \quad \forall i,j\in\mathbb{N}
\end{aligned}
\end{equation}
With respect to our study, \textit{X} represents the gene expression matrix (voxels $\times$ genes), \textit{a} represents the atoms or coefficients of individual genes to each dictionary (dictionaries $\times$ genes) and \textit{D} represents the dictionary-based spatial maps in brain space (voxels $\times$ dictionaries). \newline 
This formula represents the DLSC problem as a regularized linear least-squares problem, which can be seen as a $l_1$ counterpart to eq. S \ref{eq:ridge_reg}, and the block-coordinate descent approach is being used to update the atoms and dictionaries in a sequential fashion, for which more information can be found in \citep{Mairal_et_al_2010}. Therefore, the number of dictionaries is not bound by the number of nonzero singular values in the array, hence allowing for representations of the input data by any finite number of dictionaries.\\\\\indent 
Regarding hyperparameter selection, we chose the number of dictionaries to be 200 for both datasets and their concatenation, hence keeping the same reduced dimensional space for both approaches in order to ensure spatial homogeneity. In addition, we set the sparsity constraint to 1, which was the default value of the library (see Main section \ref{subsec:code}). For the \textit{exclusive} and the \textit{concat} dictionaries, the chosen number of gene atoms accounted in both cases for $70\%$ of the variance of all genes and the projection atoms accounted for $60\%$ and $71\%$ of the variance of all projection patterns, respectively.
\subsection{Ridge Regression}
\label{sup_sub:ridge_reg}
Ridge regression or Tikhonov regularization is a penalized version of the classical linear regression analysis \citep{Tikhonov_1977, Friedman_et_al_2009}. Specifically, it adds the $l_2$ norm of the coefficients, which are estimated from the ordinary least-squares formula, multiplied by a shrinkage hyperparameter $\lambda$, to the objective function:
\setlength{\belowdisplayskip}{0pt} \setlength{\belowdisplayshortskip}{0pt}
\setlength{\abovedisplayskip}{0pt} \setlength{\abovedisplayshortskip}{0pt}
\begin{equation}
\label{eq:ridge_reg}
\begin{aligned}
    \hat{w} = \underset{w\in R}{\textrm{argmin}}(||y - Xw - b||_2^{2} + \lambda ||w||_2^{2})
\end{aligned}
\end{equation}
where X represents the input array comprised of the independent variables, y represents the vector/array comprised of the dependent variable or variables that are to be fitted, b is an intercept term and $\hat{w}$ represents the coefficient vector w that minimizes the residuals between the actual y and the fitted $\hat{y} = Xw + b$.\\
The inclusion of the $l_2$ norm constraint is very effective in datasets where the number of variables or columns is greater than the number of samples or rows.
\subsection{Nested k-fold cross-validation}
\label{sup_sub:nested_cval}
K-fold cross-validation is a technique for evaluating the generalization performance of a model, meaning its performance on previously unseen data \citep{Bishop2006a}. It is based on splitting the data by k disjoint folds and training k different models wherein each model gets trained by k-1 folds and the remaining fold tests the model, while the overall generalization performance is quantified by the average performance across folds \citep{Ko1995}.\\
This technique can be biased in the cases where it is used for optimizing the hyperparameters of the model besides testing the generalization performance, since the same folds will be used for both tasks. In nested k-fold cross validation the training folds are nested by k-inner folds, labeled as internal training and validation folds, that assess the most optimal hyperparameter for a given fold (see figure \ref{nested_cv}). Therefore, the method ensures that the data partitioning will separate folds which validate hyperparameters, fit the data with the selected hyperparameters and test the fitted data \citep{Varma_et_al_2006}.\\
For nested k-fold cross-validation, we chose 6 external folds for evaluating the generalization performance for the ridge-regression-based model and 6 internal folds for selecting the most optimal $l_2$ value among multiple values in the range [$10^{-3}$ - $10^5$] (for the model description see section S \ref{sup_sub:ridge_reg} and for the model usage see section S \ref{sup_sub:dlsc_pred}).
\subsection{DLSC-based Predictions and comparison with Linked ICA}
\label{sup_sub:dlsc_pred}
We evaluated the capability of DLSC to predict projection density patterns and compared it to the reconstruction accuracy of Linked ICA. Such findings would provide additional evidence that these methods can find links between genes and structural connections in the mouse brain. Specifically, we utilized the ridge regression method \citep{Tikhonov_1977, Friedman_et_al_2009} to build models that predicted projection patterns from each source area independently using the \textit{concat} dictionaries. We then compared the performance of the DLSC-based predictions with the Linked ICA-based reconstructions, per source area individually. Finally, the generalization performance of the predictive models was judged using the nested k-fold cross-validation \citep{Varma_et_al_2006} technique. For more details regarding the formulas of the ridge regression model and the nested k-fold cross-validation technique, see sections S \ref{sup_sub:ridge_reg} and S \ref{sup_sub:nested_cval}.\\
The projection density predictions using the spatial maps from the \textit{concat}-dictionaries resulted in a total $r^2$ of 0.46. We compared the predictive accuracy of DLSC with the reconstruction accuracy of Linked ICA per projection pattern of an individual source/injection, resulting in two equally-sized distributions of $r^2$ values across all injections. When comparing these distributions, our paired t-test analysis revealed a t-statistic of -30.6 and a p-value of $10^{-117}$, hence showing that Linked ICA has a higher accuracy mean compared to DLSC  (see figure \ref{DLSC_LICA_pred_comp}).
\subsection{Modality-specific spatial contribution}
\label{subsubsec:ccode}
A reasonable question arising was about the amount of variance that each modality contributed to the spatial map of a given component. To answer that question, we built modality-specific spatial maps for all local and global components of interest. First, tract-tracing maps were formed for a particular injection group by estimating the linear combination of projection patterns from that group multiplied with their injection coefficients. Second, gene expression maps were formed by the inner product of all genes with their coefficients of each injection group. Both products were scaled by their modality weighting (W). The formula for the linear combination is:
%Y_{r,n}^{k} = \sum_{i=1}^{L} X_{r,i}^{k} W_{i}^{k} H_{i,n} + E_{r,n}^{k}
\setlength{\belowdisplayskip}{0pt} \setlength{\belowdisplayshortskip}{0pt}
\setlength{\abovedisplayskip}{0pt} \setlength{\abovedisplayshortskip}{0pt}
\begin{equation}
\hat{H_{i}^{k}} = (X_{i}^{k} W_{i}^{k})^T Y^{k}
\end{equation}
where $\hat{H}_{i}^{k}$ represents the spatial map of modality \textit{k} for the amount of variance that is contributed by the i-th independent component. See eq.\ref{eq:NLICA2} of the main text for the definition of the symbols. For disambiguation purposes, we shall refer to the original Linked ICA spatial maps as shared spatial maps.\\\indent
The following step was to estimate the variance of the modality-specific maps in the areas of interest. First, we built voxel masks of high variance by thresholding and binarizing all maps using the 1st and 99th percentile of their variance. This enabled us to determine the influence of projection patterns on the shared spatial maps by checking the overlap of high-variance areas in both the shared maps and the tract-tracing maps. For the respective gene maps, we adopted a color-coding strategy for determining the influence of both modalities in the spatial maps, since we are interested in the influence of genes in relation to the projection patterns.\\\indent
Consequently, we used the thresholded masks of gene expression, projection density and the shared ones in order to find three different groups of voxels, for each component independently. The first group of voxels represented areas where all three masks had a non-zero value, meaning that a given component exhibited high variance in a brain area that was driven by both modalities, and we color-coded this bimodal group as green. The second group of voxels represented areas where the gene expression and shared masks had a non-zero value, meaning that a given component exhibited high variance in a brain areas that was driven by the gene expression data, and we color-coded this gene expression driven group as blue. 
The third group of voxels was a projection density driven group, similarly to the previous one, and was color-coded as red. A final group of voxels with high variance in the shared masks but not in either of the modality-exclusive masks was color-coded as yellow. Main figure \ref{lica_to_dict} and figs. \ref{mixmaps_full_1} - \ref{mixmaps_glob} contain representative examples of color-coded maps.\\\indent
For each component of interest, we counted the number of voxels in each brain region belonging to the gene expression exclusive mask, to the projection density exclusive mask and to the bimodal mask, hence creating counts for each category. Finally, we reported the brain areas most strongly represented by each category across components (see tables \ref{tbl:tract_summary_visual} - \ref{tbl:ccode_summary_global}).
\subsection{Gene Enrichment Analysis}
\label{sup_sub:go_enrichment}
Gene ontology (GO) enrichment analysis is a popular bioinformatics-based analysis \citep{Rivals_et_al_2007} that is useful for validating the biological context of a group of genes. GO enrichment analysis aims at finding functional annotations for which a gene group of interest is significantly enriched, through the means of a statistical test such as the hypergeometric test \citep{Rice_2007}.\\
Given a gene set that emerges from an experiment, either associated with a disease in GWAS or up-regulated for an experimental condition, and a tested annotation that is enriched among a number of genes, the hypergeometric test estimates the statistical significance of enrichment of these genes in relation to randomly drawn and equally sized gene subsets from a gene set defined as global \citep{Rivals_et_al_2007}.\\\indent
For our specific analysis, we utilized annotations and gene sets from the Kyoto Encyclopedia of Genes and Genomes (\textit{KEGG}) pathway database and from the \textit{Org.Mm.eg.db} database. The \textit{Org.Mm.eg.db} database provides annotations for the mouse genome based on the Entrez gene identifiers from the NCBI database (see main table \ref{tbl:links}). The \textit{KEGG pathway} database contains information about biochemical pathways related to gene and molecule interactions \citep{Ogata_et_al_99}. The reason for using both databases was because they provide annotations that could serve as useful validation tools for assessing the biological relevance of the selected components. \textit{Org.Mm.eg.db} contains annotations related to cellular components, such as synaptic functions, and \textit{KEGG} contains annotations about neurotransmitter-related properties of potentially enriched cells, such as gabaergic or glutamatergic.
\subsection{Global Independent Components}
\label{subsec:global_ica}
In order to evaluate the reproducibility of the independent components found across the different injection groups (vis, mrn, cp), we compared their spatial maps with the respective global ones. The comparison was made by estimating the Pearson's correlation coefficient (rho) between local and global components. We then assembled local-global component pairs by assigning for each local component of interest the global component with the highest rho. For each pair, we examined the p-value for the null hypothesis of uncorrelated spatial maps, and we compared the rho and p-values between the gene and injection coefficients to test whether a similar correlation could be found for their modality coefficients. Since the components of interest were 11 in total, a bonferroni correction was used for assessing the correlation significances by dividing the classical p-value cutoff of 0.05 by 11, thus resulting in a threshold of 0.004.\\\indent 
As shown by the local-global pair comparison (see main table \ref{tbl:local_to_global}), significant correlations can be found in both the spatial maps and the gene coefficients for all local-global pairs (p $<$ 0.004). At the injection coefficient domain, only 5 pairs were shown to exhibit significant correlation: vis components 0, 4 and 7 with global components 0, 5 and 23, respectively, cp component 0 with global component 0 and mrn component 0 with global component 0). The respective components of the global analysis that were paired with the local components were 0, 1, 2, 4, 5, 10 and 23.\\ 
The spatial correlations can be validated when examining the spatial maps of the selected global components (see main figure \ref{mixmaps_glob} and table \ref{tbl:mixmap_summary_global}). A number of areas were highlighted by the color-coded maps as having high variance in both the modality-specific and the shared spatial maps, areas with exclusively high variance in the gene expression and shared spatial maps and areas with exclusively high variance in the projection density and shared spatial maps (see main figure \ref{mixmaps_glob} and table \ref{tbl:ccode_summary_global}).
\subsection{Linked ICA and anatomical parcellation}
\label{subsec:parcellation}
We assessed the capability of our local and global analyses to provide spatial patterns with anatomically cohesive segments. In particular, we applied the spectral clustering algorithm \citep{vonLuxburg2007} to the global components, in order to find groups of voxels that were clustered by each analysis. As a ground truth, we used the anatomical parcellation provided by ARA CCF v3.0 of the Allen Institute \citep{wang_et_al_2020}. We intended to calculate a moderate number of clusters for visualization purposes. Hence, we set the number of clusters equal to 170, which corresponded to a medium scale parcellation scheme that defines brain subregions but does not include distinction by layers (see supplementary file 2 for the aforementioned areas).\\ 
We selected the radial basis function, to build a kernel matrix in voxel space as input to the spectral clustering algorithm:
\begin{equation}
K(v_1,v_2) = \exp{-\gamma||v_1 - v_2||^2}
\end{equation}
where $v_1$,$v_2$ are two voxels from the brain space and $\gamma$ is a coefficient that was set to 1.0. The clustering quality was assessed using the normalized mutual information (NMI) measure \citep{Stehl_Ghosh_2002}. NMI is a variation of the classical mutual information (MI) measure, which estimates the shared entropy between two variables \citep{Cover_Thomas_1991}. In NMI, classical MI is normalized by the marginal entropies of the variables under comparison:
\begin{equation}
\begin{aligned}
& U(X,Y) = \frac{I(X,Y)}{\sqrt(H(X)+H(Y))}
\\&I(X,Y) = \sum_{x\in X}\sum_{y\in Y} p(x,y)\log{\frac{p(x,y)}{p(x)p(y)}}
\\&H(X) = \sum_{x\in X}p(x)\log{p(x)}
\end{aligned}
\end{equation}
where X and Y correspond to the two variables, I and H are the MI and marginal entropy measures, while p(x), p(y) and p(x,y) correspond to the marginal and joint probability distribution of X and Y, respectively.\\\indent
The global components yielded an NMI score of 0.48 (fig. \ref{parcelation}). A p-value of 0 was obtained by randomly permutating the clustering labels 1000 times, estimating the NMI score between the permuted labels and the ARA parcelation and then calculating the percentage of comparisons with an NMI greater than the original one. A lack of higher NMI can partly be attributed to the assymmetry across hemispheres observed in the spatial maps with a relative contribution from both the gene expression and projection density datasets.\\\indent
The sagittal sections shown at the bottom row of fig. \ref{parcelation} exhibit stripe-like patterns across the superior-inferior axis. These patterns have also been reported in \citep{Li_et_al_2017}, where the DLSC method was applied at the gene expression dataset. The conclusion drawn in this work was that the stripes were due to the sampling inconsistencies of AMBA caused by the 200 $\mu m$ interspacing along the posterior-anterior axis \citep{lein}. We agree with this assessment and hypothesize that the relative contribution of the gene expression modality to the global components transfers this effect to the spatial maps of Linked ICA.  
\begin{comment}
A comparison between the anatomical parcellation of CCF v3.0 and a parcellation caused by clustering the global components on a voxel level yielded a normalized mutual information (NMI) of 0.48. In view of the aforementioned findings, pathways related to cortical projections are highlighted by Linked ICA in a segmented fashion that loosely reflects neuroanatomal structures (see section S \ref{subsec:parcellation} for the implementation details).
\end{comment}

\subsection{Integrating Neuronal Morphologies}
\label{subsec:mouselight}
We obtained axonal morphologies of $\sim$ 1100 neurons from the 
MouseLight database \citep{Economo_et_al_2016}, whose cell bodies were primarily located in the thalamus, motor cortex, subiculum and hypothalamus. As described in \citep{Winnubst_et_al_2019}, the morphologies were reconstructed through a serial process of viral projection labeling, high resolution imaging and anatomical segmentation. First, labeling was achieved with injecting P56 wild-type male mice with a combination of two AAV viruses. The combined viruses were high-titer AAV expressing cre-recombinase (AAV Syn-iCre) and a low-titer virus coding for a fluorescent reporter (AAV CAG-Flex eGFP/tdTomato). Second, they used serial two-photon tomography with an integrated vibratome for image production. Finally, they applied a semi-automatic approach that was supplemented by manual labeling for axonal branch segmentation and reconstruction. This dataset is currently the most extensive collection of single-neuron long-range projection data, alongside the one presented in \citep{han_et_al_2018}, and bridges the gap between local microcircuits and brain-wide axonal projections. A prime example was the capability to identify cell-types with hitherto unknown projection patterns, such as in the case of zona incerta and subiculum neurons \citep{Winnubst_et_al_2019}.\\\indent
The single-neuron projection data needed more preprocessing than the other two modalities, given that they were not represented as volumetric data. First, we downloaded the \textit{.swc} files from the Mouselight database (http://ml-neuronbrowser.janelia.org/). Second, we mapped the coordinates into 100 $\mu m^3$ voxels by multiplying each coordinate by $10^{-3}$, given that their original resolution was 1 $\mu m^3$. This initial mapping allowed the data to be plotted overlaid with the 100 $\mu m^3$ projection density volumes. Subsequently, we converted the coordinates from their LIP orientation (left-right, inferior-superior, posterior-anterior) to the PIR orientation of CCFv3. This was done by switching elements between the first and the third dimension, followed by mirroring the elements of the third dimension. By repeating the downsampling and pre-processing steps, as described in section \ref{susubsec:data_proc}, the resulting 2D single-neuron array consisted of 63113 voxels $\times$ 1103 neurons.\\
The single-neurons projections span most of the brain but each neuron has highly sparse projections. For that reason, we selected projection subsets from the motor cortex (referred to as \textit{MO} group), which was the most densely sampled brain area of the Mouselight database. In particular, it comprised 300 out of 1103 neurons and 17 injections out of 498.\\\indent 
For the \textit{MO} local analysis, we initially performed a decomposition by selecting 17 components as the minimum rank across the three modalities. However, the high sparsity of the single-neuron data resulted in most components being dominated by the single-neuron data. Thus, we repeated the decomposition with a lower model order of 10 components, for forcing a more balanced contribution of the three modalities across the components.\\
From these results, we selected as components of interest the ones having a non-zero contribution from the three data modalities. This meant that the component variance was partly explained by all of the modalities (see figure \ref{mod_monts_2} for the relative modality contributions across components). We also selected ICAs 1, 2, 3, 8 and 9 because they had strong contributions from either the gene expression or the single-neuron modality. This would enable us to analyse spatial patterns with respect to particular gene groups or cell-types.\\\indent
Table \ref{tbl:MO_ICAs} highlights brain areas with high shared variance from the three modalities across components 1, 2, 3, 8 and 9. A number of these brain areas were also highlighted in \citep{Winnubst_et_al_2019}, including the motor areas, somatosensory areas, ectorhinal areas, medulla, midbrain, pons, striatum, olfactory areas and corpus callosum, as well as the ventral, lateral and geniculate groups of the dorsal thalamic nuclei. Linked ICA can therefore uncover the motor cortex-related pathways mentioned in the aforementioned study.\\\indent
Given that projections from the motor cortex were weakly sampled in the projection density data, we wanted to assess the additive effects of single-neuron data as a third modality in the fusion. Hence, we repeated the MO group analysis by removing the single-neuron data from the integrated modalities, while keeping the same number of 10 components. Subsequently, we removed the projection density data and repeated the factorisation with the gene expression and single-neuron data using 80 components given the higher sampling size of $\sim$1100 neurons. This lead to one trimodal and two bimodal MO group decomposition. We labeled the two bimodal factorisations as gene-injection and gene-neuron MO, while the original one was labeled as trimodal MO.\\\indent  
Subsequently, we correlated the spatial maps from the two decompositions, similarly to the global to local correlations shown in Main table \ref{tbl:local_to_global}. As shown in table \ref{tbl:mlight_augmentation}, for each trimodal MO component there existed a bimodal MO component with a high and significant correlation. Exceptions existed for two trimodal-to-gene-injection pairs 1-0 and 8-9 (table \ref{tbl:mlight_augmentation} a), which had significant correlations at the level of spatial maps and gene coefficients but not at the level of injection coefficients (p $\geq$ 0.05). This could be attributed to the low sampling size of the motor cortex injection (17 out of 498). Besides these two cases, all other correlations were significantly correlated at the level of spatial maps, genes and injections. Thus, results were quite preserved when including the single-neuron data. This suggests that neuronal reconstructions could be used as a complement to tract-tracing data when identifying components from sparsely sampled brain regions.
\subsection{Predictive Model}
\label{subsec:predmod}
As shown in the modified version of Linked ICA (Main eq. \ref{eq:NLICA2}), the spatial map H is shared by two linear equations that explain the reconstruction of two data modalities with common independent components in the spatial dimension. Therefore, by estimating the pseudoinverse of the $X^{1} W^{1}$ array, which represents the feature coefficients multiplied by the modality weightings for modality 1, it is possible to formulate H as a function of modality 1 and subsequently formulate modality 2 a function of modality 1. The reformulation of modality 2 can be done either at the level of feature-coefficients (\textit{X} matrix) or at the level of the original dataset (\textit{Y} matrix), with H defined as based on modality \textit{k}
\begin{equation}
\label{eq:NLICA3_a}
H = f(Y^{k},X^{k},W^{k}) = [(X^{k} W^{k})^T X^{k} W^{k}]^{-1}(X^{k} W^{k})^T(Y^{k} - E^{k})
\end{equation}
yielding prediction for modality \textit{k'} in terms of \textit{Y}
\begin{equation}
\label{eq:NLICA3_b}
Y^{k'} = X^{k'} W^{k'} H = X^{k'} W^{k'} f(Y^{k},X^{k},W^{k}) + E^{k'}
\end{equation}
and \textit{X}
\begin{equation}
\label{eq:NLICA3_c}
X^{k'} = [(Y^{k'} - E^{k'}) H^T](H H^T)^{-1}(W^{k'})^T[W^{k'} (W^{k'})^T]^{-1}
\end{equation}
where $k\neq k'$ and $E^k$ contains the modality-dependent additive noise, as shown in Main eq. \ref{eq:NLICA2}. In the case where k represents the gene expression modality and k' represents the projection density modality, then we have a predictive model where changes in the gene expression of brain areas can lead to changes in the incoming projection density to these areas. This would allow us to test a number of hypotheses related to how pertubations in gene expression can lead to changes in connectivity density across multiple brain areas.\\\indent
For this demonstration to succeed, causal links need to exist between the two modalities. Either both datasets should be sampled during closely related time-points in development or the gene expression data should contain traces of the development processes that have generated the projections \citep{french1}. Therefore, we would still need experimental manipulations to validate the tests \citep{Polleux_2005, Miller_et_al_2010, DelaRossa2013, Daimon_et_al_2015, Razoux2017, Goodman_Bonni_2019}. As a surrogate for experiments, we used the coefficient matrices (X) to test the fidelity of the predictions. The rationale is that controlled manipulations would create a specific and testable effect on the coefficient level. This means that changes in the feature coefficients of the projection density modality ($X^{2}$) can be expressed as a function of the changes in the feature coefficients of the gene expression modality ($X^{1}$), which is shown at eq. S \ref{eq:NLICA3_c}.\\\indent
We tested the predictive model under two manipulations. The first manipulation consisted of copying the expression-coefficients of all genes from component 44 to 45. The second manipulation consisted of swapping the expression-coefficients of all genes between components 44 and 45. We selected the \textit{vis} injection group for the test given its densest set of 49 components compared to the other injection groups. We also selected higher indexed components because they had a low correlation with other components at the level of injection coefficients (see fig. \ref{lica_perm_res}). Based on the formula provided by eq. S \ref{eq:NLICA3_c}, changes in $X^{1}$ would result in changes in \textit{H}, labeled as $\tilde{H}$, and followed by changes in $X^{2}$, labeled as $\tilde{X^{2}}$. Therefore, we used Pearson's rho to measure the correlation between \textit{H} and $\tilde{H}$ and between $X^{2}$ and $\tilde{X^{2}}$.\\\indent
As shown in figure \ref{lica_perm_res}, both manipulations resulted in the same outcome for both $\tilde{H}$ and $\tilde{X^{2}}$. We observed a high correlation at the level of the injection coefficients between components 0 and 1 and between components 2-4, which have not been manipulated. This effect was not found in the spatial map level, which can be attributed to the diagonal covariance prior that has been imposed on the Linked ICA algorithm \citep{Groves_et_al_11}. The correlations could be explained by similar projection patterns across injections that reside in the same region.\\\indent
We conducted this preliminary test as a proof of concept that Linked ICA can be used for predictive purposes. By linking two data modalities and modifying the objective function, it can allow for expressing one modality as a function of another. In future works we intend to integrate prior information and apply a full bayesian inference to the predictive model, in order to fully take advantage of the original Linked ICA algorithm.

\subsection{Testing unseen data using Linked ICA}
\label{subsec:testing}
As a sanity check, we wanted to test the capability of Linked ICA to successfully reconstruct data that were not used in the shared factorisations performed in this analysis. The rationale is that the reconstruction performance will depend on the latent space proximity between the tested variable and the ones used in the analysis.\\ 
To perform this test, we repeated the vis group analysis by removing a number of variables or features from the datasets. Specifically, we removed 3$\%$ (99 out of 3318) of genes of the gene expression dataset, but we did not remove injections from the projection density dataset, given the limited amount of samples in the latter. This resulted in a subset analysis labeled vis sub.\\
The gene subset $\hat{g}$ that was left out of the vis sub, was encoded in the latent space using a variation of eq. S \ref{eq:NLICA3_c}:
\begin{equation}
X_{\hat{g}}^{1} = [Y_{\hat{g}}^{1} H^T](H H^T)^{-1}(W^{1})^T[W^{1} (W^{1})^T]^{-1}
\label{eq:NLICA4}
\end{equation}
where value 1 represents the gene expression modality, $Y_{\hat{g}}^{1}$ contains the original expression values of $\hat{g}$ in voxel space and $X_{\hat{g}}^{1}$ contains the coefficients of the $\hat{g}$ across all vis sub components.
Afterwards we decoded or reconstructed $X_{\hat{g}}^{1}$ in the voxel space using a variation of Main eq. \ref{eq:NLICA2}:
\begin{equation}
\tilde{Y}_{\hat{g}}^{1} = X_{\hat{g}}^{1} W^1 H
\label{eq:NLICA5}
\end{equation}
where $\tilde{Y}_{\hat{g}}^{1}$ contains the reconstructed values. 
The total reconstruction accuracy was measured by calculating the mean squared error (MSE) between the actual and reconstructed spatial gene patterns, as shown in figure \ref{decoding_boxplots}. The calculated MSE had a median of 0.28 and an iqr of 0.99. 75 $\%$ of tested genes had an MSE lower than 1.0.\\\indent
Since the aim of this method is to find links between multiple modalities, reconstruction of each independent modality is not expected to be optimal. This is evident when examining the reconstruction accuracy of the gene expression modality that yielded an $r^2$ of 0.68 (see Main section \ref{subsec:dlsc_comp}, table \ref{tbl:lica_dlsc_correlations}). As a consequence, any set of genes not used in the analysis is expected to be suboptimally reconstructed. This test was a simple sanity check, however, since to update the method to account for batches of unseen data will require additional modifications in its implementation.
\subsection{Code}
\label{subsec:code}
The visualizations of the spatial maps were created with the fsleyes tool, version 0.32.0, obtained from the FMRIB Software Library (fsl) version 6.0.3. Main table \ref{tbl:links} contains references for all mentioned software packages, libaries, websites and databases. The gene Entrez ids have been acquired as metadata from Allen Mouse Brain Atlas. The \textit{org.Mm.eg.db} database has been downloaded from the bioconductor website, and the ontology analysis related to it has been performed with the hyperGTest function from the GOHyperGParams-class package of R. The online access of the \textit{KEGG} pathway database and the related ontology analysis have been done using the enrichKEGG function from the clusterProfiler package of R. Both \textit{Org.Mm.eg.db} and \textit{KEGG}-based functions utilized the hypergeometric test followed by a false discovery rate (FDR) test correction \citep{Gold_et_al_2009}.\\\indent
The downsampling of the projection density data was achieved using the \textit{Nilearn} library of the \textit{Python} programming language. Additionally, we used implementations of the DLSC, ridge regression and nested k-fold cross validation methods from the Python-based \textit{scikit-learn} library. Last but not least, the Python-based \textit{NumPy} and \textit{SciPy} libraries were utilized for array-related numerical operations and for univariate statistical analyses, respectively.

\section{Supplemental Figures}
\renewcommand{\thefigure}{S\arabic{figure}}
\renewcommand{\thetable}{S\arabic{table}}
\begin{figure}[H]
\centering
\includegraphics[width = 1\textwidth]{DLSC_FLICA_pred_comp2.eps}
\vspace{-2mm}
\caption{\small Comparison of predictive accuracy between models trained using the DSLC dictionaries and the reconstruction accuracy of the Linked ICA model. y-axis: $r^2$ scores. x-axis: prediction performances from the ridge-regression-based models (left) and reconstruction performances from the Linked ICA (right). orange line: mean. box: 25-75 percentiles.
bottom/top lines: 5-95 percentiles. green points: outliers exceeding the 5-95 percentiles. Each $r^2$ point represents the performance of a model in predicting or reconstructing the projection pattern of a particular injection. The statistic for the paired t-test between both distributions is -30.6 with a p-value of $10^{-117}$.}
\label{DLSC_LICA_pred_comp}
\end{figure}

\begin{figure}[H]
\centering
\includegraphics[width=0.95\textwidth]{nested_cval.eps}
\vspace*{-2mm}
\caption{\small Schematic describing the structure of the nested cross-validation method.}
\label{nested_cv}
\end{figure} 


\begin{figure}[H]
\centering
\includegraphics[width = 1\textwidth, left]{Nestors_new_experimentation_v3.eps}
\vspace{-2mm}
\caption{\small Spatial maps for components of interest from the vis injection group. (a-f) tract-tracing maps (see section S \ref{subsubsec:ccode} for more details). (g-l) color-coded spatial maps used to identify which modality drives the component's variation in the regions of interest. The thresholding and color convention for the spatial map visualizations is similar to the one used in Main figure \ref{fig:exemplar} and a detailed description of the color-coding convention can be found in section S \ref{subsubsec:ccode}. In each column we show components 0, 2, 4, 5, 7 and 8, in the order of reference.}
\label{mixmaps_full_1}
\end{figure}
\begin{figure}[H]
\centering
\includegraphics[width = 1\textwidth,left]{Nestors_new_experimentation3_v2.eps}
\vspace{-2mm}
\caption{\small Spatial maps for components of interest from the mrn and cp injection groups. (a-f) tract-tracing maps. (g-l) color-coded spatial maps. The thresholding and color convention for the spatial map visualizations is similar to the one used in Main figure \ref{fig:exemplar} and a detailed description of the color-coding convention can be found in section S \ref{subsubsec:ccode}. In each column we show components 0 and 4 from mrn and components 0, 3 and 5 from cp, in the order of reference.}
\label{mixmaps_full_2}
\end{figure}
\vspace{-2mm}
\begin{figure}[H]
\centering
\includegraphics[width = 1\textwidth,left]{global_comp_all_v2.eps}
\vspace{-2mm}
\caption{\small Spatial maps for components of interest from the global analysis. (a-f) shared spatial maps. (g-l) color-coded spatial maps. The thresholding and color convention for the spatial map visualizations is similar to the one used in Main figure \ref{fig:exemplar} and a detailed description of the color-coding convention can be found in section S \ref{subsubsec:ccode}. In each column we show components 0, 1, 2, 5, 10 and 23 in the order of reference.}
\label{mixmaps_glob}
\end{figure}

\begin{figure}[H]
\centering
\includegraphics[width=1\textwidth]{global_parcellation_ortho.eps}
\vspace*{-2mm}
\caption{\small Spatial map delineating parcellation of voxels to brain areas according to the approach shown in section S \ref{subsec:parcellation}. The normalized mutual information (NMI) between this parcellation and the one provided by the ARA \citep{wang_et_al_2020} is 0.48.}
\label{parcelation}
\end{figure} 

\begin{figure}[H]
\centering
\includegraphics[width = 1\textwidth, left]{Mo_all_image.eps}
\vspace{-2mm}
\caption{\small Shared spatial maps for components of interest from the \textit{MO} group, comprising a fusion of gene expression, projection density and single-neuron long-range reconstructions from the motor cortex. The thresholding details and color convention for the spatial maps are the same as the ones used in Main figure \ref{fig:exemplar}. a-b: ICA 1, views highlighting the motor areas (b) and the striatal areas (b). c-f: ICAs 2, 3, 8, 9 in the order of reference.}
\label{main_mouselight_maps}
\end{figure}
\begin{figure}[H]
\centering
\includegraphics[width = 1\textwidth,left]{PCbars_mlight.eps}
\vspace{-2mm}
\caption{\small Modality contributions for the components of interest from the \textit{MO} group. The components shown are 0, 1, 2, 3, 4, 8, 9 in the order of reference. x-axis: contribution percentage. y-axis: components (starting from 0). The blue color represents the gene expression data, the orange color represents the projection density data and the green color represents the single-neuron data.}
\label{mod_monts_2}
\end{figure}

\begin{figure}[H]
\centering
\includegraphics[width = 1\textwidth]{Temp_sim_figs_beta.eps}
\vspace{-2mm}
\caption{\small Exemplar correlation matrices between two original arrays and their predicted form after two manipulations. The matrices correspond to the \textit{vis} spatial map (H) (a,c) and the vis projection coefficients ($X^{1}$) (b,d). a,b) copying the expression-coefficients of all genes from component 44 to component 45. c,d) shuffling the expression-coefficients of all genes between components 44 and 45. Left panels: correlation matrix between the original and predicted form of the spatial map. Right panels: correlation matrix between the original and predicted form of the projection coefficients. The correlation was estimated using Pearson's rho.}
\label{lica_perm_res}
\end{figure}

\begin{figure}[H]
\centering
\includegraphics[width = 1\textwidth]{decoding_mse.eps}
\vspace{-2mm}
\caption{\small Reconstruction accuracy of the Linked ICA model for a number of testing samples. y-axis: %a) $r^2$ scores, b) 
MSE scores. x-axis: testing set comprised of genes that were not included in the vis sub group analysis. orange line: mean. box: 25-75 percentiles. bottom/top lines: 5-95 percentiles. green points: outliers exceeding the 5-95 percentiles. Each %$r^2$ or 
MSE point represents the performance of the model in reconstructing the spatial pattern of a particular gene.}
\label{decoding_boxplots}
\end{figure}
\section{Supplemental Tables}
\begin{table}[H]
\caption{\small Enrichment-analysis-based annotations for gene subsets belonging to the vis injection group, which are related to neuronal and synaptic cellular components and metabolic pathways. (From left to right, top to bottom) gene subsets of the vis injection group for components 0,2,4,5,7 and 8 respectively. The gene subsets for each component have been selected based on high coefficient variance. The \textit{KEGG} and \textit{Org.Mm.eg.db} databases have been accessed for finding annotations with significant enrichments, by applying the hypergeometric test and false discovery rate, respectively (p $< 3.8 \times 10^{-5}$ for the \textit{Org.Mm.eg.db} analysis). Due to the scarcity of the KEGG enrichment results, a number of KEGG-related annotations have been accepted based on a less strict cutoff value (p $<$ 0.001).}
\label{tbl:vis_ontologies}
\begin{adjustbox}{width=1\textwidth, left}
\begin{tabular}{llrll}
\toprule
{} &                                     Term &  Pvalue &      Database &    ICA \\
\midrule
0  &              somatodendritic compartment &     $< 3.8\times10^{-5}$ &  Org.Mm.eg CC &  vis 0 \\
1  &                        neuron projection &     $< 3.8\times10^{-5}$ &  Org.Mm.eg CC &  vis 0 \\
2  &                                cell part &     $< 3.8\times10^{-5}$ &  Org.Mm.eg CC &  vis 0 \\
3  &                                     cell &     $< 3.8\times10^{-5}$ &  Org.Mm.eg CC &  vis 0 \\
4  &                                     axon &     $< 3.8\times10^{-5}$ &  Org.Mm.eg CC &  vis 0 \\
5  &                              neuron part &     $< 3.8\times10^{-5}$ &  Org.Mm.eg CC &  vis 0 \\
6  &  plasma membrane bounded cell projection &     $< 3.8\times10^{-5}$ &  Org.Mm.eg CC &  vis 0 \\
7  &                          cell projection &     $< 3.8\times10^{-5}$ &  Org.Mm.eg CC &  vis 0 \\
8  &                                  synapse &     $< 3.8\times10^{-5}$ &  Org.Mm.eg CC &  vis 0 \\
9  &                             cell surface &     $< 3.8\times10^{-5}$ &  Org.Mm.eg CC &  vis 0 \\
10 &                             synapse part &     $< 3.8\times10^{-5}$ &  Org.Mm.eg CC &  vis 0 \\
11 &       multicellular organism development &     $< 3.8\times10^{-5}$ &  Org.Mm.eg BP &  vis 0 \\
12 &                    generation of neurons &     $< 3.8\times10^{-5}$ &  Org.Mm.eg BP &  vis 0 \\
13 &                             neurogenesis &     $< 3.8\times10^{-5}$ &  Org.Mm.eg BP &  vis 0 \\
14 &                   neuron differentiation &     $< 3.8\times10^{-5}$ &  Org.Mm.eg BP &  vis 0 \\
15 &            neuron projection development &     $< 3.8\times10^{-5}$ &  Org.Mm.eg BP &  vis 0 \\
16 &         multicellular organismal process &     $< 3.8\times10^{-5}$ &  Org.Mm.eg BP &  vis 0 \\
17 &                         cell development &     $< 3.8\times10^{-5}$ &  Org.Mm.eg BP &  vis 0 \\
18 &                       neuron development &     $< 3.8\times10^{-5}$ &  Org.Mm.eg BP &  vis 0 \\
19 &                     cell differentiation &     $< 3.8\times10^{-5}$ &  Org.Mm.eg BP &  vis 0 \\
\bottomrule
\end{tabular}
%\end{adjustbox}
%\end{subtable}
\quad
%\begin{subtable}{1\textwidth}
%\caption{\small}
%\label{tbl:visual_tasic}
%\begin{adjustbox}{width=0.3\textwidth, left}
\begin{tabular}{llrll}
\toprule
{} &                              Term &  Pvalue &      Database &    ICA \\
\midrule
0 &                         cell part &     $< 3.8\times10^{-5}$ &  Org.Mm.eg CC &  vis 2 \\
1 &                              cell &     $< 3.8\times10^{-5}$ &  Org.Mm.eg CC &  vis 2 \\
2 &                    cell periphery &     $< 3.8\times10^{-5}$ &  Org.Mm.eg CC &  vis 2 \\
3 &  cellular potassium ion transport &     $< 3.8\times10^{-5}$ &  Org.Mm.eg BP &  vis 2 \\
4 &    cellular developmental process &     $< 3.8\times10^{-5}$ &  Org.Mm.eg BP &  vis 2 \\
5 &                  cellular process &     $< 3.8\times10^{-5}$ &  Org.Mm.eg BP &  vis 2 \\
6 &              cell differentiation &     $< 3.8\times10^{-5}$ &  Org.Mm.eg BP &  vis 2 \\
\bottomrule
\end{tabular}
\end{adjustbox}
%\end{subtable}
%\begin{subtable}{1\textwidth}
%\caption{\small}
%\label{tbl:visual_tasic}
\begin{adjustbox}{width=1\textwidth, left}
\begin{tabular}{llrll}
\toprule
{} &                                            Term &  Pvalue &      Database &    ICA \\
\midrule
0 &                                       cell part &     $< 3.8\times10^{-5}$ &  Org.Mm.eg CC &  vis 4 \\
1 &                                            cell &     $< 3.8\times10^{-5}$ &  Org.Mm.eg CC &  vis 4 \\
2 &                regulation of cell communication &     $< 3.8\times10^{-5}$ &  Org.Mm.eg BP &  vis 4 \\
3 &                  regulation of cellular process &     $< 3.8\times10^{-5}$ &  Org.Mm.eg BP &  vis 4 \\
4 &  regulation of multicellular organismal process &     $< 3.8\times10^{-5}$ &  Org.Mm.eg BP &  vis 4 \\
5 &                           generation of neurons &     $< 3.8\times10^{-5}$ &  Org.Mm.eg BP &  vis 4 \\
6 &                              cell communication &     $< 3.8\times10^{-5}$ &  Org.Mm.eg BP &  vis 4 \\
7 &		Glutamatergic synapse	&	0.0003	&      KEGG 	& vis 4\\
\bottomrule
\end{tabular}
%\end{adjustbox}
%\end{subtable}
\quad
%\begin{subtable}{1\textwidth}
%\caption{\small}
%\label{tbl:visual_tasic}
%\begin{adjustbox}{width=0.3\textwidth, left}
\begin{tabular}{llrll}
\toprule
{} &                                     Term &  Pvalue &      Database &    ICA \\
\midrule
0 &                          dendritic spine &     $< 3.8\times10^{-5}$ &  Org.Mm.eg CC &  vis 5 \\
1 &                             neuron spine &     $< 3.8\times10^{-5}$ &  Org.Mm.eg CC &  vis 5 \\
2 &                                cell part &     $< 3.8\times10^{-5}$ &  Org.Mm.eg CC &  vis 5 \\
3 &                                     cell &     $< 3.8\times10^{-5}$ &  Org.Mm.eg CC &  vis 5 \\
4 &                           cell periphery &     $< 3.8\times10^{-5}$ &  Org.Mm.eg CC &  vis 5 \\
5 &                       intracellular part &     $< 3.8\times10^{-5}$ &  Org.Mm.eg CC &  vis 5 \\
6 &                            intracellular &     $< 3.8\times10^{-5}$ &  Org.Mm.eg CC &  vis 5 \\
7 &                            cell junction &     $< 3.8\times10^{-5}$ &  Org.Mm.eg CC &  vis 5 \\
8 &  plasma membrane bounded cell projection &     $< 3.8\times10^{-5}$ &  Org.Mm.eg CC &  vis 5 \\
9	&	Endocrine and other factor-regulated calcium reabsorption	&  0.0010 &	  KEGG 	&	vis 5\\
\bottomrule
\end{tabular}
\end{adjustbox}
%\end{subtable}

%\begin{subtable}{1\textwidth}
%\caption{\small}
%\label{tbl:visual_tasic}
\begin{adjustbox}{width=1\textwidth, left}
\begin{tabular}{llrll}
\toprule
{} &                                               Term &  Pvalue &      Database &    ICA \\
\midrule
0  &            integral component of synaptic membrane &     $< 3.8\times10^{-5}$ &  Org.Mm.eg CC &  vis 7 \\
1  &        integral component of postsynaptic membrane &     $< 3.8\times10^{-5}$ &  Org.Mm.eg CC &  vis 7 \\
2  &           intrinsic component of synaptic membrane &     $< 3.8\times10^{-5}$ &  Org.Mm.eg CC &  vis 7 \\
3  &       intrinsic component of postsynaptic membrane &     $< 3.8\times10^{-5}$ &  Org.Mm.eg CC &  vis 7 \\
4  &  integral component of postsynaptic specialization membrane &     $< 3.8\times10^{-5}$ &  Org.Mm.eg CC &  vis 7 \\
5  &  intrinsic component of postsynaptic specialization membrane &     $< 3.8\times10^{-5}$ &  Org.Mm.eg CC &  vis 7 \\
6  &                                        postsynapse &     $< 3.8\times10^{-5}$ &  Org.Mm.eg CC &  vis 7 \\
7  &                              postsynaptic membrane &     $< 3.8\times10^{-5}$ &  Org.Mm.eg CC &  vis 7 \\
8  &               postsynaptic specialization membrane &     $< 3.8\times10^{-5}$ &  Org.Mm.eg CC &  vis 7 \\
9  &                                  synaptic membrane &     $< 3.8\times10^{-5}$ &  Org.Mm.eg CC &  vis 7 \\
10 &                                       synapse part &     $< 3.8\times10^{-5}$ &  Org.Mm.eg CC &  vis 7 \\
11 &                                     cell periphery &     $< 3.8\times10^{-5}$ &  Org.Mm.eg CC &  vis 7 \\
12 &                                 neuronal cell body &     $< 3.8\times10^{-5}$ &  Org.Mm.eg CC &  vis 7 \\
13 &                                           dendrite &     $< 3.8\times10^{-5}$ &  Org.Mm.eg CC &  vis 7 \\
14 &                                     dendritic tree &     $< 3.8\times10^{-5}$ &  Org.Mm.eg CC &  vis 7 \\
15 &                        somatodendritic compartment &     $< 3.8\times10^{-5}$ &  Org.Mm.eg CC &  vis 7 \\
16 &                                            synapse &     $< 3.8\times10^{-5}$ &  Org.Mm.eg CC &  vis 7 \\
17 &                                          cell body &     $< 3.8\times10^{-5}$ &  Org.Mm.eg CC &  vis 7 \\
18 &  integral component of postsynaptic density membrane &     $< 3.8\times10^{-5}$ &  Org.Mm.eg CC &  vis 7 \\
19 &                           neuron to neuron synapse &     $< 3.8\times10^{-5}$ &  Org.Mm.eg CC &  vis 7 \\
20 &                               cell projection part &     $< 3.8\times10^{-5}$ &  Org.Mm.eg CC &  vis 7 \\
21 &       plasma membrane bounded cell projection part &     $< 3.8\times10^{-5}$ &  Org.Mm.eg CC &  vis 7 \\
22 &                                        neuron part &     $< 3.8\times10^{-5}$ &  Org.Mm.eg CC &  vis 7 \\
23 &                        postsynaptic specialization &     $< 3.8\times10^{-5}$ &  Org.Mm.eg CC &  vis 7 \\
24 &  intrinsic component of postsynaptic density membrane &     $< 3.8\times10^{-5}$ &  Org.Mm.eg CC &  vis 7 \\
25 &                                    cell projection &     $< 3.8\times10^{-5}$ &  Org.Mm.eg CC &  vis 7 \\
26 &                      postsynaptic density membrane &     $< 3.8\times10^{-5}$ &  Org.Mm.eg CC &  vis 7 \\
27 &                                  neuron projection &     $< 3.8\times10^{-5}$ &  Org.Mm.eg CC &  vis 7 \\
28 &                               postsynaptic density &     $< 3.8\times10^{-5}$ &  Org.Mm.eg CC &  vis 7 \\
29 &                                 asymmetric synapse &     $< 3.8\times10^{-5}$ &  Org.Mm.eg CC &  vis 7 \\
30 &            plasma membrane bounded cell projection &     $< 3.8\times10^{-5}$ &  Org.Mm.eg CC &  vis 7 \\
31 &                                          cell part &     $< 3.8\times10^{-5}$ &  Org.Mm.eg CC &  vis 7 \\
32 &                                               cell &     $< 3.8\times10^{-5}$ &  Org.Mm.eg CC &  vis 7 \\
33 &                 multicellular organism development &     $< 3.8\times10^{-5}$ &  Org.Mm.eg BP &  vis 7 \\
34 &                             neuron differentiation &     $< 3.8\times10^{-5}$ &  Org.Mm.eg BP &  vis 7 \\
35 &                              generation of neurons &     $< 3.8\times10^{-5}$ &  Org.Mm.eg BP &  vis 7 \\
36 &     regulation of multicellular organismal process &     $< 3.8\times10^{-5}$ &  Org.Mm.eg BP &  vis 7 \\
37 &                                       neurogenesis &     $< 3.8\times10^{-5}$ &  Org.Mm.eg BP &  vis 7 \\
38 &  regulation of multicellular organismal development &     $< 3.8\times10^{-5}$ &  Org.Mm.eg BP &  vis 7 \\
39 &               regulation of dendrite morphogenesis &     $< 3.8\times10^{-5}$ &  Org.Mm.eg BP &  vis 7 \\
40 &                                   cell development &     $< 3.8\times10^{-5}$ &  Org.Mm.eg BP &  vis 7 \\
41 &  negative regulation of multicellular organismal process &     $< 3.8\times10^{-5}$ &  Org.Mm.eg BP &  vis 7 \\
42 &                   multicellular organismal process &     $< 3.8\times10^{-5}$ &  Org.Mm.eg BP &  vis 7 \\
\bottomrule
\end{tabular}
%\end{adjustbox}
%\end{subtable}
\quad
%\begin{subtable}{1\textwidth}
%\caption{\small}
%\label{tbl:visual_tasic}
%\begin{adjustbox}{width=0.3\textwidth, left}
\begin{tabular}{llrll}
\toprule
{} &                                               Term &  Pvalue &      Database &    ICA \\
\midrule
0 &                                          cell part &     $< 3.8\times10^{-5}$ &  Org.Mm.eg CC &  vis 8 \\
1 &                                               cell &     $< 3.8\times10^{-5}$ &  Org.Mm.eg CC &  vis 8 \\
2 &                                 intracellular part &     $< 3.8\times10^{-5}$ &  Org.Mm.eg CC &  vis 8 \\
3 &                                      intracellular &     $< 3.8\times10^{-5}$ &  Org.Mm.eg CC &  vis 8 \\
4 &                            intracellular organelle &     $< 3.8\times10^{-5}$ &  Org.Mm.eg CC &  vis 8 \\
5 &                  cellular response to ammonium ion &     $< 3.8\times10^{-5}$ &  Org.Mm.eg BP &  vis 8 \\
6 &                                   cellular process &     $< 3.8\times10^{-5}$ &  Org.Mm.eg BP &  vis 8 \\
7 &  signal transduction involved in cellular response &     $< 3.8\times10^{-5}$ &  Org.Mm.eg BP &  vis 8 \\
8 &                 cellular response to acetylcholine &     $< 3.8\times10^{-5}$ &  Org.Mm.eg BP &  vis 8 \\
9 &		Cardiac muscle contraction	&  0.0003	&   KEGG	& vis 8\\
\bottomrule
\end{tabular}
\end{adjustbox}
%\end{subtable}
\end{table}
%\end{comment}

\begin{table}[H]
\caption{\small Enrichment-analysis-based annotations for gene subsets belonging to the mrn and cp injection groups, which are related to neuronal and synaptic cellular components and metabolic pathways. (From left to right, top to bottom) gene subsets of the cp injection group for components 0, 3 and 5 respectively, followed by gene subsets of the mrn injection group for components 0 and 4 respectively. The gene subsets for each component have been selected based on high coefficient variance. The \textit{KEGG} and \textit{Org.Mm.eg.db} databases have been accessed for finding annotations of significant enrichments, by applying the hypergeometric test and false discovery rate procedure, respectively (p $< 3.8 \times 10^{-5}$ for the \textit{Org.Mm.eg.db} analysis). Due to the scarcity of the KEGG enrichment results, a number of KEGG-related annotations have been accepted based on a less strict cutoff value (p $<$ 0.001).}
\label{tbl:cp_mrn_ontologies}
\begin{adjustbox}{width=1\textwidth, left}
\begin{tabular}{llrll}
\toprule
{} &                                               Term &  Pvalue &      Database &   ICA \\
\midrule
0  &                        somatodendritic compartment &     $< 3.8\times10^{-5}$ &  Org.Mm.eg CC &  cp 0 \\
1  &                                  neuron projection &     $< 3.8\times10^{-5}$ &  Org.Mm.eg CC &  cp 0 \\
2  &                                        neuron part &     $< 3.8\times10^{-5}$ &  Org.Mm.eg CC &  cp 0 \\
3  &                                               axon &     $< 3.8\times10^{-5}$ &  Org.Mm.eg CC &  cp 0 \\
4  &            plasma membrane bounded cell projection &     $< 3.8\times10^{-5}$ &  Org.Mm.eg CC &  cp 0 \\
5  &                                    cell projection &     $< 3.8\times10^{-5}$ &  Org.Mm.eg CC &  cp 0 \\
6  &                                          cell part &     $< 3.8\times10^{-5}$ &  Org.Mm.eg CC &  cp 0 \\
7  &                                               cell &     $< 3.8\times10^{-5}$ &  Org.Mm.eg CC &  cp 0 \\
8  &                                          cell body &     $< 3.8\times10^{-5}$ &  Org.Mm.eg CC &  cp 0 \\
9  &                                 neuronal cell body &     $< 3.8\times10^{-5}$ &  Org.Mm.eg CC &  cp 0 \\
10 &                                           dendrite &     $< 3.8\times10^{-5}$ &  Org.Mm.eg CC &  cp 0 \\
11 &                                     dendritic tree &     $< 3.8\times10^{-5}$ &  Org.Mm.eg CC &  cp 0 \\
12 &                                            synapse &     $< 3.8\times10^{-5}$ &  Org.Mm.eg CC &  cp 0 \\
13 &                                     cell periphery &     $< 3.8\times10^{-5}$ &  Org.Mm.eg CC &  cp 0 \\
14 &                                       cell surface &     $< 3.8\times10^{-5}$ &  Org.Mm.eg CC &  cp 0 \\
15 &                                          axon part &     $< 3.8\times10^{-5}$ &  Org.Mm.eg CC &  cp 0 \\
16 &                                       synapse part &     $< 3.8\times10^{-5}$ &  Org.Mm.eg CC &  cp 0 \\
17 &                              generation of neurons &     $< 3.8\times10^{-5}$ &  Org.Mm.eg BP &  cp 0 \\
18 &                                       neurogenesis &     $< 3.8\times10^{-5}$ &  Org.Mm.eg BP &  cp 0 \\
19 &                             neuron differentiation &     $< 3.8\times10^{-5}$ &  Org.Mm.eg BP &  cp 0 \\
20 &                 multicellular organism development &     $< 3.8\times10^{-5}$ &  Org.Mm.eg BP &  cp 0 \\
21 &                      neuron projection development &     $< 3.8\times10^{-5}$ &  Org.Mm.eg BP &  cp 0 \\
22 &                                 neuron development &     $< 3.8\times10^{-5}$ &  Org.Mm.eg BP &  cp 0 \\
23 &  plasma membrane bounded cell projection organization &     $< 3.8\times10^{-5}$ &  Org.Mm.eg BP &  cp 0 \\
24 &                                   cell development &     $< 3.8\times10^{-5}$ &  Org.Mm.eg BP &  cp 0 \\
25 &                               dendrite development &     $< 3.8\times10^{-5}$ &  Org.Mm.eg BP &  cp 0 \\
26 &                       cell projection organization &     $< 3.8\times10^{-5}$ &  Org.Mm.eg BP &  cp 0 \\
27 &                                      cell motility &     $< 3.8\times10^{-5}$ &  Org.Mm.eg BP &  cp 0 \\
28 &                               localization of cell &     $< 3.8\times10^{-5}$ &  Org.Mm.eg BP &  cp 0 \\
29 &                                     cell migration &     $< 3.8\times10^{-5}$ &  Org.Mm.eg BP &  cp 0 \\
\bottomrule
\end{tabular}
\quad
\begin{tabular}{llrll}
\toprule
{} &                                Term &  Pvalue &      Database &   ICA \\
\midrule
0  &                           cell part &     $< 3.8\times10^{-5}$ &  Org.Mm.eg CC &  cp 3 \\
1  &                                cell &     $< 3.8\times10^{-5}$ &  Org.Mm.eg CC &  cp 3 \\
2  &                      cell periphery &     $< 3.8\times10^{-5}$ &  Org.Mm.eg CC &  cp 3 \\
3  &                             synapse &     $< 3.8\times10^{-5}$ &  Org.Mm.eg CC &  cp 3 \\
4  &                        synapse part &     $< 3.8\times10^{-5}$ &  Org.Mm.eg CC &  cp 3 \\
5  &      cellular developmental process &     $< 3.8\times10^{-5}$ &  Org.Mm.eg BP &  cp 3 \\
6  &                cell differentiation &     $< 3.8\times10^{-5}$ &  Org.Mm.eg BP &  cp 3 \\
7  &                    cellular process &     $< 3.8\times10^{-5}$ &  Org.Mm.eg BP &  cp 3 \\
8  &  multicellular organism development &     $< 3.8\times10^{-5}$ &  Org.Mm.eg BP &  cp 3 \\
9  &               generation of neurons &     $< 3.8\times10^{-5}$ &  Org.Mm.eg BP &  cp 3 \\
10 &              neuron differentiation &     $< 3.8\times10^{-5}$ &  Org.Mm.eg BP &  cp 3 \\
11 &                    cell development &     $< 3.8\times10^{-5}$ &  Org.Mm.eg BP &  cp 3 \\
12 &                        neurogenesis &     $< 3.8\times10^{-5}$ &  Org.Mm.eg BP &  cp 3 \\
13 &    multicellular organismal process &     $< 3.8\times10^{-5}$ &  Org.Mm.eg BP &  cp 3 \\
\bottomrule
\bottomrule
0 &  cell part &     $< 3.8\times10^{-5}$ &  Org.Mm.eg CC &  cp 5 \\
1 &       cell &     $< 3.8\times10^{-5}$ &  Org.Mm.eg CC &  cp 5 \\
2 &                             Glutamatergic synapse  &	0.0003   &	KEGG 	& 	cp 5\\  
3 &               Retrograde endocannabinoid signaling  &	0.0007	&   KEGG &		cp 5\\
\bottomrule
\end{tabular}
\end{adjustbox}
\begin{adjustbox}{width=1\textwidth, left}
\begin{tabular}{llrll}
\toprule
{} &                                               Term &  Pvalue &      Database &    ICA \\
\midrule
0  &                        somatodendritic compartment &     $< 3.8\times10^{-5}$ &  Org.Mm.eg CC &  mrn 0 \\
1  &                                  neuron projection &     $< 3.8\times10^{-5}$ &  Org.Mm.eg CC &  mrn 0 \\
2  &                                        neuron part &     $< 3.8\times10^{-5}$ &  Org.Mm.eg CC &  mrn 0 \\
3  &            plasma membrane bounded cell projection &     $< 3.8\times10^{-5}$ &  Org.Mm.eg CC &  mrn 0 \\
4  &                                           dendrite &     $< 3.8\times10^{-5}$ &  Org.Mm.eg CC &  mrn 0 \\
5  &                                     dendritic tree &     $< 3.8\times10^{-5}$ &  Org.Mm.eg CC &  mrn 0 \\
6  &                                          cell part &     $< 3.8\times10^{-5}$ &  Org.Mm.eg CC &  mrn 0 \\
7  &                                               cell &     $< 3.8\times10^{-5}$ &  Org.Mm.eg CC &  mrn 0 \\
8  &                                            synapse &     $< 3.8\times10^{-5}$ &  Org.Mm.eg CC &  mrn 0 \\
9  &                                          cell body &     $< 3.8\times10^{-5}$ &  Org.Mm.eg CC &  mrn 0 \\
10 &                                    cell projection &     $< 3.8\times10^{-5}$ &  Org.Mm.eg CC &  mrn 0 \\
11 &                                     cell periphery &     $< 3.8\times10^{-5}$ &  Org.Mm.eg CC &  mrn 0 \\
12 &                                       synapse part &     $< 3.8\times10^{-5}$ &  Org.Mm.eg CC &  mrn 0 \\
13 &                                               axon &     $< 3.8\times10^{-5}$ &  Org.Mm.eg CC &  mrn 0 \\
14 &                                 neuronal cell body &     $< 3.8\times10^{-5}$ &  Org.Mm.eg CC &  mrn 0 \\
15 &                                        postsynapse &     $< 3.8\times10^{-5}$ &  Org.Mm.eg CC &  mrn 0 \\
16 &                                    dendritic spine &     $< 3.8\times10^{-5}$ &  Org.Mm.eg CC &  mrn 0 \\
17 &                                       neuron spine &     $< 3.8\times10^{-5}$ &  Org.Mm.eg CC &  mrn 0 \\
18 &                                       cell surface &     $< 3.8\times10^{-5}$ &  Org.Mm.eg CC &  mrn 0 \\
19 &                               dendrite development &     $< 3.8\times10^{-5}$ &  Org.Mm.eg BP &  mrn 0 \\
20 &                              generation of neurons &     $< 3.8\times10^{-5}$ &  Org.Mm.eg BP &  mrn 0 \\
21 &                                       neurogenesis &     $< 3.8\times10^{-5}$ &  Org.Mm.eg BP &  mrn 0 \\
22 &                                      cell motility &     $< 3.8\times10^{-5}$ &  Org.Mm.eg BP &  mrn 0 \\
23 &                               localization of cell &     $< 3.8\times10^{-5}$ &  Org.Mm.eg BP &  mrn 0 \\
24 &                      neuron projection development &     $< 3.8\times10^{-5}$ &  Org.Mm.eg BP &  mrn 0 \\
25 &                 multicellular organism development &     $< 3.8\times10^{-5}$ &  Org.Mm.eg BP &  mrn 0 \\
26 &                                     cell migration &     $< 3.8\times10^{-5}$ &  Org.Mm.eg BP &  mrn 0 \\
27 &                             neuron differentiation &     $< 3.8\times10^{-5}$ &  Org.Mm.eg BP &  mrn 0 \\
28 &                 regulation of cell differentiation &     $< 3.8\times10^{-5}$ &  Org.Mm.eg BP &  mrn 0 \\
29 &                                 neuron development &     $< 3.8\times10^{-5}$ &  Org.Mm.eg BP &  mrn 0 \\
30 &  regulation of multicellular organismal development &     $< 3.8\times10^{-5}$ &  Org.Mm.eg BP &  mrn 0 \\
31 &          movement of cell or subcellular component &     $< 3.8\times10^{-5}$ &  Org.Mm.eg BP &  mrn 0 \\
32 &                               cell differentiation &     $< 3.8\times10^{-5}$ &  Org.Mm.eg BP &  mrn 0 \\
33 &                                   neuron migration &     $< 3.8\times10^{-5}$ &  Org.Mm.eg BP &  mrn 0 \\
34 &  plasma membrane bounded cell projection organization &     $< 3.8\times10^{-5}$ &  Org.Mm.eg BP &  mrn 0 \\
35 &                    neuron projection morphogenesis &     $< 3.8\times10^{-5}$ &  Org.Mm.eg BP &  mrn 0 \\
36 &                                   cell development &     $< 3.8\times10^{-5}$ &  Org.Mm.eg BP &  mrn 0 \\
37 &  plasma membrane bounded cell projection morphogenesis &     $< 3.8\times10^{-5}$ &  Org.Mm.eg BP &  mrn 0 \\
38 &                      cell projection morphogenesis &     $< 3.8\times10^{-5}$ &  Org.Mm.eg BP &  mrn 0 \\
39 &                     cellular developmental process &     $< 3.8\times10^{-5}$ &  Org.Mm.eg BP &  mrn 0 \\
40 &                       cell projection organization &     $< 3.8\times10^{-5}$ &  Org.Mm.eg BP &  mrn 0 \\
41 &                  positive regulation of cell death &     $< 3.8\times10^{-5}$ &  Org.Mm.eg BP &  mrn 0 \\
42 &                            cell part morphogenesis &     $< 3.8\times10^{-5}$ &  Org.Mm.eg BP &  mrn 0 \\
43 &                                 cell morphogenesis &     $< 3.8\times10^{-5}$ &  Org.Mm.eg BP &  mrn 0 \\
44 &  positive regulation of cell projection organization &     $< 3.8\times10^{-5}$ &  Org.Mm.eg BP &  mrn 0 \\
45 &        positive regulation of cell differentiation &     $< 3.8\times10^{-5}$ &  Org.Mm.eg BP &  mrn 0 \\
46 &  cell morphogenesis involved in neuron differentiation &     $< 3.8\times10^{-5}$ &  Org.Mm.eg BP &  mrn 0 \\
47 &                         regulation of neurogenesis &     $< 3.8\times10^{-5}$ &  Org.Mm.eg BP &  mrn 0 \\
48  &                Phospholipase D signaling pathway & 0.0002   &	KEGG	& mrn 0\\
\bottomrule
\end{tabular}
\quad
\begin{tabular}{llrll}
\toprule
{} &                         Term &  Pvalue &      Database &    ICA \\
\midrule
0 &                    cell part &     $< 3.8\times10^{-5}$ &  Org.Mm.eg CC &  mrn 4 \\
1 &                         cell &     $< 3.8\times10^{-5}$ &  Org.Mm.eg CC &  mrn 4 \\
2 &                     dendrite &     $< 3.8\times10^{-5}$ &  Org.Mm.eg CC &  mrn 4 \\
3 &               dendritic tree &     $< 3.8\times10^{-5}$ &  Org.Mm.eg CC &  mrn 4 \\
4 &                  neuron part &     $< 3.8\times10^{-5}$ &  Org.Mm.eg CC &  mrn 4 \\
5 &  somatodendritic compartment &     $< 3.8\times10^{-5}$ &  Org.Mm.eg CC &  mrn 4 \\
6 &            neuron projection &     $< 3.8\times10^{-5}$ &  Org.Mm.eg CC &  mrn 4 \\
7 &                      synapse &     $< 3.8\times10^{-5}$ &  Org.Mm.eg CC &  mrn 4 \\
8 &             cellular process &     $< 3.8\times10^{-5}$ &  Org.Mm.eg BP &  mrn 4 \\
9 &         cell differentiation &     $< 3.8\times10^{-5}$ &  Org.Mm.eg BP &  mrn 4 \\
10	&       Cholinergic synapse  &		0.0002  &	 KEGG	& mrn 4 \\
\bottomrule
\end{tabular}
\end{adjustbox}
\end{table}

\begin{table}[H]
\caption{\small a) Gene markers from components of interest, that have been cell-type enriched based on lists from \citep{Tasic_et_al_2018}. a) vis injection group,  b) mrn and cp injection groups. c) global analysis.}
\label{tbl:tasic}
\begin{subtable}{1\textwidth}
\caption{\small}
\label{tbl:visual_tasic}
\begin{adjustbox}{width=1\textwidth, left}
\begin{tabular}{lllllllllllllllllll}
\toprule
{} & Gene Markers &        Pathway &             ICA & Gene Markers &        Pathway &             ICA & Gene Markers &        Pathway &             ICA & Gene Markers &        Pathway &             ICA & Gene Markers &        Pathway &             ICA & Gene Markers &        Pathway &             ICA \\
\midrule
0  &     Ppapdc1a &      GABAergic &  vis 0 &       Sema5a &      GABAergic &  vis 2 &       Sema5a &      GABAergic &  vis 4 &      Syndig1 &      GABAergic &  vis 5 &      Syndig1 &      GABAergic &  vis 7 &      Syndig1 &      GABAergic &  vis 8 \\
1  &        Ptprk &      GABAergic &  vis 0 &     Ppapdc1a &      GABAergic &  vis 2 &        Rspo1 &      GABAergic &  vis 4 &       Sema5a &      GABAergic &  vis 5 &       Sema5a &      GABAergic &  vis 7 &       Sema5a &      GABAergic &  vis 8 \\
2  &          Sln &      GABAergic &  vis 0 &        Ptprk &      GABAergic &  vis 2 &     Ppapdc1a &      GABAergic &  vis 4 &        Rspo1 &      GABAergic &  vis 5 &        Rspo1 &      GABAergic &  vis 7 &        Rspo1 &      GABAergic &  vis 8 \\
3  &       Inpp4b &  Glutamatergic &  vis 0 &          Sln &      GABAergic &  vis 2 &        Ptprk &      GABAergic &  vis 4 &     Ppapdc1a &      GABAergic &  vis 5 &       Chrna3 &      GABAergic &  vis 7 &       Chrna3 &      GABAergic &  vis 8 \\
4  &       Adssl1 &  Glutamatergic &  vis 0 &         Grm1 &      GABAergic &  vis 2 &          Sln &      GABAergic &  vis 4 &        Ptprk &      GABAergic &  vis 5 &     Ppapdc1a &      GABAergic &  vis 7 &     Ppapdc1a &      GABAergic &  vis 8 \\
5  &         Lhx2 &  Glutamatergic &  vis 0 &        Lypd1 &  Glutamatergic &  vis 2 &         Grm1 &      GABAergic &  vis 4 &       Chrnb3 &      GABAergic &  vis 5 &        Ptprk &      GABAergic &  vis 7 &     Il1rapl2 &      GABAergic &  vis 8 \\
6  &        Unc5d &  Glutamatergic &  vis 0 &       Inpp4b &  Glutamatergic &  vis 2 &         Tmie &  Glutamatergic &  vis 4 &         Bche &      GABAergic &  vis 5 &       Chrnb3 &      GABAergic &  vis 7 &      Fam212b &      GABAergic &  vis 8 \\
7  &         Aqp4 &   Non-Neuronal &  vis 0 &       Adssl1 &  Glutamatergic &  vis 2 &        Lypd1 &  Glutamatergic &  vis 4 &          Sln &      GABAergic &  vis 5 &         Bche &      GABAergic &  vis 7 &        Ptprk &      GABAergic &  vis 8 \\
8  &         Sdc3 &   Non-Neuronal &  vis 0 &       Chrna6 &  Glutamatergic &  vis 2 &       Inpp4b &  Glutamatergic &  vis 4 &         Grm1 &      GABAergic &  vis 5 &          Sln &      GABAergic &  vis 7 &       Chrnb3 &      GABAergic &  vis 8 \\
9  &      Siglech &   Non-Neuronal &  vis 0 &         Lhx2 &  Glutamatergic &  vis 2 &       Adssl1 &  Glutamatergic &  vis 4 &         Tmie &  Glutamatergic &  vis 5 &         Penk &      GABAergic &  vis 7 &         Bche &      GABAergic &  vis 8 \\
10 &          NaN &            NaN &             NaN &        Tshz2 &  Glutamatergic &  vis 2 &       Chrna6 &  Glutamatergic &  vis 4 &        Lypd1 &  Glutamatergic &  vis 5 &         Grm1 &      GABAergic &  vis 7 &          Sln &      GABAergic &  vis 8 \\
11 &          NaN &            NaN &             NaN &        Unc5d &  Glutamatergic &  vis 2 &         Lhx2 &  Glutamatergic &  vis 4 &       Inpp4b &  Glutamatergic &  vis 5 &         Tmie &  Glutamatergic &  vis 7 &         Penk &      GABAergic &  vis 8 \\
12 &          NaN &            NaN &             NaN &         Aqp4 &   Non-Neuronal &  vis 2 &        Tshz2 &  Glutamatergic &  vis 4 &       Adssl1 &  Glutamatergic &  vis 5 &        Lypd1 &  Glutamatergic &  vis 7 &         Grm1 &      GABAergic &  vis 8 \\
13 &          NaN &            NaN &             NaN &         Sdc3 &   Non-Neuronal &  vis 2 &        Unc5d &  Glutamatergic &  vis 4 &       Chrna6 &  Glutamatergic &  vis 5 &       Inpp4b &  Glutamatergic &  vis 7 &         Whrn &  Glutamatergic &  vis 8 \\
14 &          NaN &            NaN &             NaN &        Olfm2 &   Non-Neuronal &  vis 2 &         Aqp4 &   Non-Neuronal &  vis 4 &         Lhx2 &  Glutamatergic &  vis 5 &       Adssl1 &  Glutamatergic &  vis 7 &         Tmie &  Glutamatergic &  vis 8 \\
15 &          NaN &            NaN &             NaN &      Siglech &   Non-Neuronal &  vis 2 &         Sdc3 &   Non-Neuronal &  vis 4 &        Tshz2 &  Glutamatergic &  vis 5 &        Cd24a &  Glutamatergic &  vis 7 &        Lypd1 &  Glutamatergic &  vis 8 \\
16 &          NaN &            NaN &             NaN &          NaN &            NaN &             NaN &        Olfm2 &   Non-Neuronal &  vis 4 &        Unc5d &  Glutamatergic &  vis 5 &       Chrna6 &  Glutamatergic &  vis 7 &       Inpp4b &  Glutamatergic &  vis 8 \\
17 &          NaN &            NaN &             NaN &          NaN &            NaN &             NaN &      Siglech &   Non-Neuronal &  vis 4 &        Defb1 &  Glutamatergic &  vis 5 &         Lhx2 &  Glutamatergic &  vis 7 &       Adssl1 &  Glutamatergic &  vis 8 \\
18 &          NaN &            NaN &             NaN &          NaN &            NaN &             NaN &          NaN &            NaN &             NaN &         Aqp4 &   Non-Neuronal &  vis 5 &        Tshz2 &  Glutamatergic &  vis 7 &        Cd24a &  Glutamatergic &  vis 8 \\
19 &          NaN &            NaN &             NaN &          NaN &            NaN &             NaN &          NaN &            NaN &             NaN &        Sox10 &   Non-Neuronal &  vis 5 &         Tdo2 &  Glutamatergic &  vis 7 &       Chrna6 &  Glutamatergic &  vis 8 \\
20 &          NaN &            NaN &             NaN &          NaN &            NaN &             NaN &          NaN &            NaN &             NaN &         Sdc3 &   Non-Neuronal &  vis 5 &        Unc5d &  Glutamatergic &  vis 7 &        Man1a &  Glutamatergic &  vis 8 \\
21 &          NaN &            NaN &             NaN &          NaN &            NaN &             NaN &          NaN &            NaN &             NaN &        Olfm2 &   Non-Neuronal &  vis 5 &        Defb1 &  Glutamatergic &  vis 7 &         Lhx2 &  Glutamatergic &  vis 8 \\
22 &          NaN &            NaN &             NaN &          NaN &            NaN &             NaN &          NaN &            NaN &             NaN &      Siglech &   Non-Neuronal &  vis 5 &         Aqp4 &   Non-Neuronal &  vis 7 &        Tshz2 &  Glutamatergic &  vis 8 \\
23 &          NaN &            NaN &             NaN &          NaN &            NaN &             NaN &          NaN &            NaN &             NaN &          NaN &            NaN &             NaN &        Sox10 &   Non-Neuronal &  vis 7 &         Tdo2 &  Glutamatergic &  vis 8 \\
24 &          NaN &            NaN &             NaN &          NaN &            NaN &             NaN &          NaN &            NaN &             NaN &          NaN &            NaN &             NaN &         Sdc3 &   Non-Neuronal &  vis 7 &        Unc5d &  Glutamatergic &  vis 8 \\
25 &          NaN &            NaN &             NaN &          NaN &            NaN &             NaN &          NaN &            NaN &             NaN &          NaN &            NaN &             NaN &        Olfm2 &   Non-Neuronal &  vis 7 &        Defb1 &  Glutamatergic &  vis 8 \\
26 &          NaN &            NaN &             NaN &          NaN &            NaN &             NaN &          NaN &            NaN &             NaN &          NaN &            NaN &             NaN &      Siglech &   Non-Neuronal &  vis 7 &         Lhx1 &  Glutamatergic &  vis 8 \\
27 &          NaN &            NaN &             NaN &          NaN &            NaN &             NaN &          NaN &            NaN &             NaN &          NaN &            NaN &             NaN &          NaN &            NaN &             NaN &         Aqp4 &   Non-Neuronal &  vis 8 \\
28 &          NaN &            NaN &             NaN &          NaN &            NaN &             NaN &          NaN &            NaN &             NaN &          NaN &            NaN &             NaN &          NaN &            NaN &             NaN &        Sox10 &   Non-Neuronal &  vis 8 \\
29 &          NaN &            NaN &             NaN &          NaN &            NaN &             NaN &          NaN &            NaN &             NaN &          NaN &            NaN &             NaN &          NaN &            NaN &             NaN &         Sdc3 &   Non-Neuronal &  vis 8 \\
30 &          NaN &            NaN &             NaN &          NaN &            NaN &             NaN &          NaN &            NaN &             NaN &          NaN &            NaN &             NaN &          NaN &            NaN &             NaN &        Olfm2 &   Non-Neuronal &  vis 8 \\
31 &          NaN &            NaN &             NaN &          NaN &            NaN &             NaN &          NaN &            NaN &             NaN &          NaN &            NaN &             NaN &          NaN &            NaN &             NaN &      Siglech &   Non-Neuronal &  vis 8 \\
\bottomrule
\end{tabular}
\end{adjustbox}
\end{subtable}

%\begin{table}[H]
\begin{subtable}{1\textwidth}
\caption{\small}
\label{tbl:mrn_cp_tasic}
\begin{adjustbox}{width=1\textwidth, left}
\begin{tabular}{llllllllllllllll}
\toprule
{} & Gene Markers &        Pathway &                           ICA & Gene Markers &        Pathway &                           ICA & Gene Markers &        Pathway &                           ICA & Gene Markers &        Pathway &               ICA & Gene Markers &        Pathway &               ICA \\
\midrule
0  &      Syndig1 &      GABAergic &  cp         0 &      Syndig1 &      GABAergic &  cp         3 &       Sema5a &      GABAergic &  cp         5 &       Sema5a &      GABAergic &  mrn 0 &       Sema5a &      GABAergic &  mrn 4 \\
1  &       Sema5a &      GABAergic &  cp         0 &       Sema5a &      GABAergic &  cp         3 &        Rspo1 &      GABAergic &  cp         5 &        Rspo1 &      GABAergic &  mrn 0 &        Rspo1 &      GABAergic &  mrn 4 \\
2  &        Rspo1 &      GABAergic &  cp         0 &        Rspo1 &      GABAergic &  cp         3 &       Chrna3 &      GABAergic &  cp         5 &       Chrna3 &      GABAergic &  mrn 0 &       Chrna3 &      GABAergic &  mrn 4 \\
3  &       Chrna3 &      GABAergic &  cp         0 &       Chrna3 &      GABAergic &  cp         3 &     Ppapdc1a &      GABAergic &  cp         5 &     Ppapdc1a &      GABAergic &  mrn 0 &     Ppapdc1a &      GABAergic &  mrn 4 \\
4  &     Ppapdc1a &      GABAergic &  cp         0 &     Ppapdc1a &      GABAergic &  cp         3 &     Il1rapl2 &      GABAergic &  cp         5 &     Il1rapl2 &      GABAergic &  mrn 0 &     Il1rapl2 &      GABAergic &  mrn 4 \\
5  &     Il1rapl2 &      GABAergic &  cp         0 &     Il1rapl2 &      GABAergic &  cp         3 &      Fam212b &      GABAergic &  cp         5 &      Fam212b &      GABAergic &  mrn 0 &      Fam212b &      GABAergic &  mrn 4 \\
6  &      Fam212b &      GABAergic &  cp         0 &      Fam212b &      GABAergic &  cp         3 &          Sln &      GABAergic &  cp         5 &          Sln &      GABAergic &  mrn 0 &          Sln &      GABAergic &  mrn 4 \\
7  &       Chrnb3 &      GABAergic &  cp         0 &       Chrnb3 &      GABAergic &  cp         3 &         Penk &      GABAergic &  cp         5 &         Penk &      GABAergic &  mrn 0 &         Penk &      GABAergic &  mrn 4 \\
8  &         Bche &      GABAergic &  cp         0 &         Bche &      GABAergic &  cp         3 &         Grm1 &      GABAergic &  cp         5 &         Grm1 &      GABAergic &  mrn 0 &         Grm1 &      GABAergic &  mrn 4 \\
9  &          Sln &      GABAergic &  cp         0 &          Sln &      GABAergic &  cp         3 &         Whrn &  Glutamatergic &  cp         5 &      Col25a1 &      GABAergic &  mrn 0 &      Col25a1 &      GABAergic &  mrn 4 \\
10 &         Penk &      GABAergic &  cp         0 &         Penk &      GABAergic &  cp         3 &         Tmie &  Glutamatergic &  cp         5 &         Whrn &  Glutamatergic &  mrn 0 &         Whrn &  Glutamatergic &  mrn 4 \\
11 &         Grm1 &      GABAergic &  cp         0 &         Grm1 &      GABAergic &  cp         3 &        Lypd1 &  Glutamatergic &  cp         5 &         Tmie &  Glutamatergic &  mrn 0 &         Tmie &  Glutamatergic &  mrn 4 \\
12 &         Whrn &  Glutamatergic &  cp         0 &         Whrn &  Glutamatergic &  cp         3 &       Inpp4b &  Glutamatergic &  cp         5 &        Lypd1 &  Glutamatergic &  mrn 0 &        Lypd1 &  Glutamatergic &  mrn 4 \\
13 &         Tmie &  Glutamatergic &  cp         0 &         Tmie &  Glutamatergic &  cp         3 &       Adssl1 &  Glutamatergic &  cp         5 &       Inpp4b &  Glutamatergic &  mrn 0 &       Inpp4b &  Glutamatergic &  mrn 4 \\
14 &        Lypd1 &  Glutamatergic &  cp         0 &        Lypd1 &  Glutamatergic &  cp         3 &        Cd24a &  Glutamatergic &  cp         5 &       Adssl1 &  Glutamatergic &  mrn 0 &       Adssl1 &  Glutamatergic &  mrn 4 \\
15 &       Inpp4b &  Glutamatergic &  cp         0 &       Inpp4b &  Glutamatergic &  cp         3 &       Chrna6 &  Glutamatergic &  cp         5 &        Cd24a &  Glutamatergic &  mrn 0 &        Cd24a &  Glutamatergic &  mrn 4 \\
16 &       Adssl1 &  Glutamatergic &  cp         0 &       Adssl1 &  Glutamatergic &  cp         3 &        Man1a &  Glutamatergic &  cp         5 &       Chrna6 &  Glutamatergic &  mrn 0 &       Chrna6 &  Glutamatergic &  mrn 4 \\
17 &        Cd24a &  Glutamatergic &  cp         0 &        Cd24a &  Glutamatergic &  cp         3 &        Tshz2 &  Glutamatergic &  cp         5 &        Man1a &  Glutamatergic &  mrn 0 &        Man1a &  Glutamatergic &  mrn 4 \\
18 &       Chrna6 &  Glutamatergic &  cp         0 &       Chrna6 &  Glutamatergic &  cp         3 &         Tdo2 &  Glutamatergic &  cp         5 &        Tshz2 &  Glutamatergic &  mrn 0 &        Tshz2 &  Glutamatergic &  mrn 4 \\
19 &        Man1a &  Glutamatergic &  cp         0 &        Man1a &  Glutamatergic &  cp         3 &        Unc5d &  Glutamatergic &  cp         5 &         Tdo2 &  Glutamatergic &  mrn 0 &         Tdo2 &  Glutamatergic &  mrn 4 \\
20 &        Tshz2 &  Glutamatergic &  cp         0 &        Tshz2 &  Glutamatergic &  cp         3 &         Lhx1 &  Glutamatergic &  cp         5 &        Unc5d &  Glutamatergic &  mrn 0 &        Unc5d &  Glutamatergic &  mrn 4 \\
21 &         Tdo2 &  Glutamatergic &  cp         0 &         Tdo2 &  Glutamatergic &  cp         3 &         Aqp4 &   Non-Neuronal &  cp         5 &         Lhx1 &  Glutamatergic &  mrn 0 &         Lhx1 &  Glutamatergic &  mrn 4 \\
22 &        Unc5d &  Glutamatergic &  cp         0 &        Unc5d &  Glutamatergic &  cp         3 &         Sdc3 &   Non-Neuronal &  cp         5 &         Aqp4 &   Non-Neuronal &  mrn 0 &         Aqp4 &   Non-Neuronal &  mrn 4 \\
23 &        Defb1 &  Glutamatergic &  cp         0 &        Defb1 &  Glutamatergic &  cp         3 &        Olfm2 &   Non-Neuronal &  cp         5 &         Sdc3 &   Non-Neuronal &  mrn 0 &         Sdc3 &   Non-Neuronal &  mrn 4 \\
24 &         Lhx1 &  Glutamatergic &  cp         0 &         Lhx1 &  Glutamatergic &  cp         3 &      Siglech &   Non-Neuronal &  cp         5 &        Olfm2 &   Non-Neuronal &  mrn 0 &        Olfm2 &   Non-Neuronal &  mrn 4 \\
25 &         Aqp4 &   Non-Neuronal &  cp         0 &         Aqp4 &   Non-Neuronal &  cp         3 &          NaN &            NaN &                           NaN &      Siglech &   Non-Neuronal &  mrn 0 &      Siglech &   Non-Neuronal &  mrn 4 \\
26 &        Sox10 &   Non-Neuronal &  cp         0 &        Sox10 &   Non-Neuronal &  cp         3 &          NaN &            NaN &                           NaN &          NaN &            NaN &               NaN &          NaN &            NaN &               NaN \\
27 &         Sdc3 &   Non-Neuronal &  cp         0 &         Sdc3 &   Non-Neuronal &  cp         3 &          NaN &            NaN &                           NaN &          NaN &            NaN &               NaN &          NaN &            NaN &               NaN \\
28 &        Olfm2 &   Non-Neuronal &  cp         0 &        Olfm2 &   Non-Neuronal &  cp         3 &          NaN &            NaN &                           NaN &          NaN &            NaN &               NaN &          NaN &            NaN &               NaN \\
29 &      Siglech &   Non-Neuronal &  cp         0 &      Siglech &   Non-Neuronal &  cp         3 &          NaN &            NaN &                           NaN &          NaN &            NaN &               NaN &          NaN &            NaN &               NaN \\
\bottomrule
\end{tabular}
\end{adjustbox}
\end{subtable}

%\begin{table}[H]
\begin{subtable}{1\textwidth}
\caption{\small}
\label{tbl:global_tasic}
\begin{adjustbox}{width=1\textwidth, left}
\begin{tabular}{lllllllllllllllllll}
\toprule
{} & Gene Markers &        Pathway &       ICA & Gene Markers &        Pathway &       ICA & Gene Markers &        Pathway &       ICA & Gene Markers &        Pathway &       ICA & Gene Markers &        Pathway &        ICA & Gene Markers &        Pathway &        ICA \\
\midrule
0  &       Sema5a &      GABAergic &  Global 0 &       Sema5a &      GABAergic &  Global 1 &       Sema5a &      GABAergic &  Global 2 &       Sema5a &      GABAergic &  Global 5 &       Gprin3 &      GABAergic &  Global 10 &        Krt73 &      GABAergic &  Global 23 \\
1  &        Rspo1 &      GABAergic &  Global 0 &        Rspo1 &      GABAergic &  Global 1 &        Rspo1 &      GABAergic &  Global 2 &        Rspo1 &      GABAergic &  Global 5 &        Mob3b &      GABAergic &  Global 10 &       Gprin3 &      GABAergic &  Global 23 \\
2  &       Chrna3 &      GABAergic &  Global 0 &       Chrna3 &      GABAergic &  Global 1 &       Chrna3 &      GABAergic &  Global 2 &       Chrna3 &      GABAergic &  Global 5 &       Sema5a &      GABAergic &  Global 10 &        Mob3b &      GABAergic &  Global 23 \\
3  &     Ppapdc1a &      GABAergic &  Global 0 &          Mme &      GABAergic &  Global 1 &          Mme &      GABAergic &  Global 2 &          Mme &      GABAergic &  Global 5 &        Rspo1 &      GABAergic &  Global 10 &       Sema5a &      GABAergic &  Global 23 \\
4  &     Il1rapl2 &      GABAergic &  Global 0 &     Ppapdc1a &      GABAergic &  Global 1 &     Ppapdc1a &      GABAergic &  Global 2 &     Ppapdc1a &      GABAergic &  Global 5 &       Chrna3 &      GABAergic &  Global 10 &        Rspo1 &      GABAergic &  Global 23 \\
5  &      Fam212b &      GABAergic &  Global 0 &     Il1rapl2 &      GABAergic &  Global 1 &     Il1rapl2 &      GABAergic &  Global 2 &     Il1rapl2 &      GABAergic &  Global 5 &          Mme &      GABAergic &  Global 10 &       Chrna3 &      GABAergic &  Global 23 \\
6  &          Sln &      GABAergic &  Global 0 &      Fam212b &      GABAergic &  Global 1 &      Fam212b &      GABAergic &  Global 2 &      Fam212b &      GABAergic &  Global 5 &     Ppapdc1a &      GABAergic &  Global 10 &          Mme &      GABAergic &  Global 23 \\
7  &         Penk &      GABAergic &  Global 0 &          Sln &      GABAergic &  Global 1 &          Sln &      GABAergic &  Global 2 &          Sln &      GABAergic &  Global 5 &     Il1rapl2 &      GABAergic &  Global 10 &     Ppapdc1a &      GABAergic &  Global 23 \\
8  &         Grm1 &      GABAergic &  Global 0 &         Penk &      GABAergic &  Global 1 &         Penk &      GABAergic &  Global 2 &         Penk &      GABAergic &  Global 5 &      Fam212b &      GABAergic &  Global 10 &     Il1rapl2 &      GABAergic &  Global 23 \\
9  &         Whrn &  Glutamatergic &  Global 0 &         Grm1 &      GABAergic &  Global 1 &         Grm1 &      GABAergic &  Global 2 &         Grm1 &      GABAergic &  Global 5 &          Sln &      GABAergic &  Global 10 &      Fam212b &      GABAergic &  Global 23 \\
10 &         Tmie &  Glutamatergic &  Global 0 &         Whrn &  Glutamatergic &  Global 1 &         Whrn &  Glutamatergic &  Global 2 &         Whrn &  Glutamatergic &  Global 5 &         Penk &      GABAergic &  Global 10 &          Sln &      GABAergic &  Global 23 \\
11 &        Lypd1 &  Glutamatergic &  Global 0 &         Tmie &  Glutamatergic &  Global 1 &         Tmie &  Glutamatergic &  Global 2 &         Tmie &  Glutamatergic &  Global 5 &         Grm1 &      GABAergic &  Global 10 &         Penk &      GABAergic &  Global 23 \\
12 &       Inpp4b &  Glutamatergic &  Global 0 &        Lypd1 &  Glutamatergic &  Global 1 &        Lypd1 &  Glutamatergic &  Global 2 &        Lypd1 &  Glutamatergic &  Global 5 &         Whrn &  Glutamatergic &  Global 10 &         Grm1 &      GABAergic &  Global 23 \\
13 &       Adssl1 &  Glutamatergic &  Global 0 &       Inpp4b &  Glutamatergic &  Global 1 &       Inpp4b &  Glutamatergic &  Global 2 &       Inpp4b &  Glutamatergic &  Global 5 &         Tmie &  Glutamatergic &  Global 10 &         Whrn &  Glutamatergic &  Global 23 \\
14 &        Cd24a &  Glutamatergic &  Global 0 &       Adssl1 &  Glutamatergic &  Global 1 &       Adssl1 &  Glutamatergic &  Global 2 &       Adssl1 &  Glutamatergic &  Global 5 &        Lypd1 &  Glutamatergic &  Global 10 &         Tmie &  Glutamatergic &  Global 23 \\
15 &       Chrna6 &  Glutamatergic &  Global 0 &        Cd24a &  Glutamatergic &  Global 1 &        Cd24a &  Glutamatergic &  Global 2 &        Cd24a &  Glutamatergic &  Global 5 &       Inpp4b &  Glutamatergic &  Global 10 &        Lypd1 &  Glutamatergic &  Global 23 \\
16 &        Man1a &  Glutamatergic &  Global 0 &       Chrna6 &  Glutamatergic &  Global 1 &       Chrna6 &  Glutamatergic &  Global 2 &       Chrna6 &  Glutamatergic &  Global 5 &       Adssl1 &  Glutamatergic &  Global 10 &       Inpp4b &  Glutamatergic &  Global 23 \\
17 &        Tshz2 &  Glutamatergic &  Global 0 &        Man1a &  Glutamatergic &  Global 1 &        Man1a &  Glutamatergic &  Global 2 &        Man1a &  Glutamatergic &  Global 5 &        Cd24a &  Glutamatergic &  Global 10 &       Adssl1 &  Glutamatergic &  Global 23 \\
18 &         Tdo2 &  Glutamatergic &  Global 0 &        Tshz2 &  Glutamatergic &  Global 1 &        Tshz2 &  Glutamatergic &  Global 2 &        Tshz2 &  Glutamatergic &  Global 5 &       Chrna6 &  Glutamatergic &  Global 10 &        Cd24a &  Glutamatergic &  Global 23 \\
19 &        Unc5d &  Glutamatergic &  Global 0 &         Tdo2 &  Glutamatergic &  Global 1 &         Tdo2 &  Glutamatergic &  Global 2 &         Tdo2 &  Glutamatergic &  Global 5 &        Man1a &  Glutamatergic &  Global 10 &       Chrna6 &  Glutamatergic &  Global 23 \\
20 &         Lhx1 &  Glutamatergic &  Global 0 &        Unc5d &  Glutamatergic &  Global 1 &        Unc5d &  Glutamatergic &  Global 2 &        Unc5d &  Glutamatergic &  Global 5 &        Tshz2 &  Glutamatergic &  Global 10 &        Man1a &  Glutamatergic &  Global 23 \\
21 &         Aqp4 &   Non-Neuronal &  Global 0 &         Lhx1 &  Glutamatergic &  Global 1 &        Defb1 &  Glutamatergic &  Global 2 &        Defb1 &  Glutamatergic &  Global 5 &         Tdo2 &  Glutamatergic &  Global 10 &        Tshz2 &  Glutamatergic &  Global 23 \\
22 &         Sdc3 &   Non-Neuronal &  Global 0 &         Aqp4 &   Non-Neuronal &  Global 1 &         Lhx1 &  Glutamatergic &  Global 2 &         Lhx1 &  Glutamatergic &  Global 5 &        Unc5d &  Glutamatergic &  Global 10 &         Tdo2 &  Glutamatergic &  Global 23 \\
23 &        Olfm2 &   Non-Neuronal &  Global 0 &         Sdc3 &   Non-Neuronal &  Global 1 &         Aqp4 &   Non-Neuronal &  Global 2 &         Aqp4 &   Non-Neuronal &  Global 5 &        Defb1 &  Glutamatergic &  Global 10 &        Unc5d &  Glutamatergic &  Global 23 \\
24 &      Siglech &   Non-Neuronal &  Global 0 &        Olfm2 &   Non-Neuronal &  Global 1 &         Sdc3 &   Non-Neuronal &  Global 2 &         Sdc3 &   Non-Neuronal &  Global 5 &         Lhx1 &  Glutamatergic &  Global 10 &        Defb1 &  Glutamatergic &  Global 23 \\
25 &          NaN &            NaN &       NaN &      Siglech &   Non-Neuronal &  Global 1 &        Olfm2 &   Non-Neuronal &  Global 2 &        Olfm2 &   Non-Neuronal &  Global 5 &         Aqp4 &   Non-Neuronal &  Global 10 &         Lhx1 &  Glutamatergic &  Global 23 \\
26 &          NaN &            NaN &       NaN &          NaN &            NaN &       NaN &      Siglech &   Non-Neuronal &  Global 2 &      Siglech &   Non-Neuronal &  Global 5 &         Sdc3 &   Non-Neuronal &  Global 10 &         Aqp4 &   Non-Neuronal &  Global 23 \\
27 &          NaN &            NaN &       NaN &          NaN &            NaN &       NaN &          NaN &            NaN &       NaN &          NaN &            NaN &       NaN &        Olfm2 &   Non-Neuronal &  Global 10 &         Sdc3 &   Non-Neuronal &  Global 23 \\
28 &          NaN &            NaN &       NaN &          NaN &            NaN &       NaN &          NaN &            NaN &       NaN &          NaN &            NaN &       NaN &      Siglech &   Non-Neuronal &  Global 10 &        Olfm2 &   Non-Neuronal &  Global 23 \\
29 &          NaN &            NaN &       NaN &          NaN &            NaN &       NaN &          NaN &            NaN &       NaN &          NaN &            NaN &       NaN &          NaN &            NaN &        NaN &      Siglech &   Non-Neuronal &  Global 23 \\
\bottomrule
\end{tabular}
\end{adjustbox}
\end{subtable}
\end{table}

\begin{table}[H]
\caption{\small Areas exhibiting high variance at components of interest. a) components 0, 2, 4, 5, 7 and 8 of the vis injection group. b) components 0 and 4 of the cp injection group and components 0, 3 and 5 of the cp injection group. c) components 0, 1, 2, 5, 10 and 23 from the the global analysis. Areas with more than 40 highlighted voxels have been selected.}
\label{tbl:mixmap_summary}
\begin{subtable}{1\textwidth}
\caption{\small}
\label{tbl:mixmap_summary_visual}
\begin{adjustbox}{width=1\textwidth, left}
\begin{tabular}{lllllll}
\toprule
{} &                              Visual group 0 &                      Visual group 2 &                   Visual group 4 &                   Visual group 5 &                            Visual group 7 &                              Visual group 8 \\
\midrule
0  &                                Ammon's horn &                      Cortical plate &                  Ansiform lobule &                   Cortical plate &                              Ammon's horn &         Agranular insular area, dorsal part \\
1  &                              Cortical plate &                           Hindbrain &                           Culmen &                    Dentate gyrus &                             Dentate gyrus &                                Ammon's horn \\
2  &                               Dentate gyrus &           Hypothalamic lateral zone &              Hemispheric regions &    Entorhinal area, lateral part &  Primary somatosensory area, barrel field &     Cortical amygdalar area, posterior part \\
3  &                         Hemispheric regions &            Hypothalamic medial zone &           Striatum dorsal region &              Hemispheric regions &         Primary somatosensory area, mouth &                               Dentate gyrus \\
4  &                                   Hindbrain &              Medulla, motor related &          Striatum ventral region &                        Hindbrain &          Primary somatosensory area, nose &               Entorhinal area, lateral part \\
5  &                         Lateral visual area &            Medulla, sensory related &                   Vermal regions &                  Olfactory areas &    Primary somatosensory area, upper limb &   Entorhinal area, medial part, dorsal zone \\
6  &                             Olfactory areas &             Midbrain, motor related &  cerebellum related fiber tracts &              Primary visual area &                       Primary visual area &                             Olfactory areas \\
7  &                             Postrhinal area &                     Olfactory areas &                             None &  Retrosplenial area, dorsal part &                    Striatum dorsal region &                             Postrhinal area \\
8  &                         Primary visual area &                 Pons, motor related &                             None &           Striatum dorsal region &           Supplemental somatosensory area &                          Primary motor area \\
9  &             Retrosplenial area, dorsal part &               Pons, sensory related &                             None &          Striatum ventral region &                             fornix system &                         Primary visual area \\
10 &  Retrosplenial area, lateral agranular part &                    Pretectal region &                             None &                  olfactory nerve &                       ventricular systems &  Retrosplenial area, lateral agranular part \\
11 &                        Secondary motor area &                 Primary visual area &                             None &                             None &                                      None &                        Secondary motor area \\
12 &                  Temporal association areas &              Striatum dorsal region &                             None &                             None &                                      None &                      Striatum dorsal region \\
13 &                        cerebellar peduncles &             Striatum ventral region &                             None &                             None &                                      None &                  Temporal association areas \\
14 &                             olfactory nerve &  Superior colliculus, motor related &                             None &                             None &                                      None &                             corpus callosum \\
15 &                   posteromedial visual area &                   Vestibular nuclei &                             None &                             None &                                      None &                               fornix system \\
16 &                                        None &                     olfactory nerve &                             None &                             None &                                      None &                   posteromedial visual area \\
17 &                                        None &                                None &                             None &                             None &                                      None &                            thalamus related \\
18 &                                        None &                                None &                             None &                             None &                                      None &                         ventricular systems \\
\bottomrule
\end{tabular}
\end{adjustbox}
\end{subtable}

%\begin{table}[H]
\begin{subtable}{1\textwidth}
\caption{\small}
\label{tbl:mixmap_summary_midbrain}
\begin{adjustbox}{width=1\textwidth, left}
\begin{tabular}{llllll}
\toprule
{} &            Caudoputamen group             0 & Caudoputamen group             3 & Caudoputamen group             5 &                            Midbrain group 0 &                    Midbrain group 4 \\
\midrule
0  &         Agranular insular area, dorsal part &                   Cortical plate &                  Ansiform lobule &                                Ammon's horn &                     Ansiform lobule \\
1  &      Agranular insular area, posterior part &                        Hindbrain &        Central amygdalar nucleus &                               Anterior area &                          Brain stem \\
2  &                                Ammon's horn &        Hypothalamic lateral zone &                           Culmen &        Anterior cingulate area, dorsal part &                      Cortical plate \\
3  &        Anterior cingulate area, dorsal part &         Hypothalamic medial zone &              Hemispheric regions &                              Cortical plate &                              Culmen \\
4  &                              Cortical plate &           Medulla, motor related &        Hypothalamic lateral zone &                               Dentate gyrus &                 Hemispheric regions \\
5  &                               Dentate gyrus &         Medulla, sensory related &         Hypothalamic medial zone &                         Hemispheric regions &                           Hindbrain \\
6  &                             Gustatory areas &          Midbrain, motor related &                       Interbrain &                                   Hindbrain &              Medulla, motor related \\
7  &                         Hemispheric regions &                  Olfactory areas &          Midbrain, motor related &                     Midbrain, motor related &            Medulla, sensory related \\
8  &                                   Hindbrain &              Pons, motor related &          Pallidum, caudal region &                             Olfactory areas &             Midbrain, motor related \\
9  &                             Olfactory areas &            Pons, sensory related &           Periventricular region &                              Prelimbic area &                     Olfactory areas \\
10 &                          Primary motor area &              Primary visual area &             Periventricular zone &                          Primary motor area &                 Pons, motor related \\
11 &           Primary somatosensory area, mouth &           Striatum dorsal region &           Striatum dorsal region &      Primary somatosensory area, lower limb &              Striatum dorsal region \\
12 &  Retrosplenial area, lateral agranular part &          Striatum ventral region &          Striatum ventral region &           Primary somatosensory area, trunk &             Striatum ventral region \\
13 &                        Secondary motor area &                Vestibular nuclei &   Striatum-like amygdalar nuclei &                         Primary visual area &  Superior colliculus, motor related \\
14 &                      Striatum dorsal region &                  olfactory nerve &                   Vermal regions &  Retrosplenial area, lateral agranular part &                      Vermal regions \\
15 &             Supplemental somatosensory area &                             None &  cerebellum related fiber tracts &                        Secondary motor area &                   Vestibular nuclei \\
16 &                               Visceral area &                             None &              corticospinal tract &          Superior colliculus, motor related &     cerebellum related fiber tracts \\
17 &                             olfactory nerve &                             None &                             None &                  Temporal association areas &                     olfactory nerve \\
18 &                            trigeminal nerve &                             None &                             None &                             olfactory nerve &                                None \\
\bottomrule
\end{tabular}
\end{adjustbox}
\end{subtable}
%\end{table}

%\begin{table}[H]
\begin{subtable}{1\textwidth}
\caption{\small}
\label{tbl:mixmap_summary_global}
\begin{adjustbox}{width=1\textwidth, left}
\begin{tabular}{lllllll}
\toprule
{} &                                    Global 0 &                              Global 1 &                                Global 2 &                         Global 5 &                                  Global 10 &                                   Global 23 \\
\midrule
0  &                                Ammon's horn &   Agranular insular area, dorsal part &  Agranular insular area, posterior part &                     Ammon's horn &        Agranular insular area, dorsal part &                                Ammon's horn \\
1  &                               Anterior area &                            Brain stem &                            Ammon's horn &                  Ansiform lobule &       Agranular insular area, ventral part &                               Dentate gyrus \\
2  &        Anterior cingulate area, dorsal part &             Hypothalamic lateral zone &                         Ansiform lobule &                           Culmen &                               Ammon's horn &                        Dorsal auditory area \\
3  &                              Cortical plate &              Hypothalamic medial zone &           Basolateral amygdalar nucleus &              Hemispheric regions &    Cortical amygdalar area, posterior part &                             Ectorhinal area \\
4  &                               Dentate gyrus &                            Interbrain &            Basomedial amygdalar nucleus &              Lateral visual area &                              Dentate gyrus &               Entorhinal area, lateral part \\
5  &                         Hemispheric regions &                Lateral septal nucleus &               Central amygdalar nucleus &                  Olfactory areas &              Entorhinal area, lateral part &  Intralaminar nuclei of the dorsal thalamus \\
6  &                             Olfactory areas &               Midbrain, motor related &                         Cerebral nuclei &              Primary visual area &  Entorhinal area, medial part, dorsal zone &         Medial group of the dorsal thalamus \\
7  &                              Prelimbic area &  Midline group of the dorsal thalamus &                                  Culmen &                   Vermal regions &              Frontal pole, cerebral cortex &                     Midbrain, motor related \\
8  &                          Primary motor area &                       Olfactory areas &                    Endopiriform nucleus &  cerebellum related fiber tracts &                            Olfactory areas &                             Olfactory areas \\
9  &      Primary somatosensory area, lower limb &               Pallidum, caudal region &                     Hemispheric regions &                    fornix system &                 Orbital area, lateral part &                       Primary auditory area \\
10 &                         Primary visual area &                Periventricular region &                     Lateral visual area &                             None &                  Orbital area, medial part &           Primary somatosensory area, mouth \\
11 &  Retrosplenial area, lateral agranular part &                    Primary motor area &                  Medulla, motor related &                             None &           Orbital area, ventrolateral part &            Primary somatosensory area, nose \\
12 &                        Secondary motor area &     Primary somatosensory area, mouth &                     Primary visual area &                             None &                             Prelimbic area &                     Retrohippocampal region \\
13 &                  Temporal association areas &                  Secondary motor area &                  Striatum dorsal region &                             None &                        Primary visual area &                      Striatum dorsal region \\
14 &                             olfactory nerve &                Striatum dorsal region &                 Striatum ventral region &                             None &                       Secondary motor area &              Striatum-like amygdalar nuclei \\
15 &                                        None &        Striatum-like amygdalar nuclei &          Striatum-like amygdalar nuclei &                             None &                 Temporal association areas &          Superior colliculus, motor related \\
16 &                                        None &                                  None &                          Vermal regions &                             None &                                       None &             Supplemental somatosensory area \\
17 &                                        None &                                  None &                       Vestibular nuclei &                             None &                                       None &                  Temporal association areas \\
18 &                                        None &                                  None &         cerebellum related fiber tracts &                             None &                                       None &                       Ventral auditory area \\
19 &                                        None &                                  None &                                    None &                             None &                                       None &        Ventral group of the dorsal thalamus \\
\bottomrule
\end{tabular}
\end{adjustbox}
\end{subtable}
\end{table}

\begin{table}[H]
\caption{\small Areas exhibiting high variance at the tract-tracing maps. a) vis group. b) cp and mrn groups. Areas with more than 40 highlighted voxels have been selected.}
\label{tbl:tract_summary}
\begin{subtable}{1\textwidth}
\caption{\small}
\label{tbl:tract_summary_visual}
\begin{adjustbox}{width=1\textwidth, left}
\begin{tabular}{lllllll}
\toprule
{} &                                  Visual group 0 &                                 Visual group 2 &                              Visual group 4 &                              Visual group 5 &                              Visual group 7 &                              Visual group 8 \\
\midrule
0  &             Agranular insular area, dorsal part &           Anterior cingulate area, dorsal part &                                Ammon's horn &                                Ammon's horn &                                Ammon's horn &                                Ammon's horn \\
1  &                                    Ammon's horn &          Anterior group of the dorsal thalamus &                               Anterior area &                               Anterior area &                             Ansiform lobule &                               Anterior area \\
2  &                                 Ansiform lobule &                      Anterolateral visual area &        Anterior cingulate area, dorsal part &                                  Brain stem &       Anterior group of the dorsal thalamus &       Anterior group of the dorsal thalamus \\
3  &           Anterior group of the dorsal thalamus &                                     Brain stem &                   Anterolateral visual area &                        Dorsal auditory area &                    Anteromedial visual area &                    Anteromedial visual area \\
4  &                       Anterolateral visual area &  Dorsal part of the lateral geniculate complex &               Entorhinal area, lateral part &                         Inferior colliculus &                         Hemispheric regions &        Lateral group of the dorsal thalamus \\
5  &                                      Brain stem &                  Entorhinal area, lateral part &        Lateral group of the dorsal thalamus &        Lateral group of the dorsal thalamus &        Lateral group of the dorsal thalamus &                      Lateral septal nucleus \\
6  &                                  Central lobule &           Lateral group of the dorsal thalamus &                         Lateral visual area &                         Lateral visual area &                         Lateral visual area &                         Lateral visual area \\
7  &                               Cerebellar nuclei &                            Lateral visual area &                  Posterolateral visual area &                     Midbrain, motor related &                             Olfactory areas &                  Posterolateral visual area \\
8  &                                  Cortical plate &                     Posterolateral visual area &                             Postrhinal area &                             Postrhinal area &                             Postrhinal area &                            Pretectal region \\
9  &                                          Culmen &                                Postrhinal area &                            Pretectal region &                            Pretectal region &    Primary somatosensory area, barrel field &                         Primary visual area \\
10 &                                   Dentate gyrus &                               Pretectal region &    Primary somatosensory area, barrel field &                       Primary auditory area &                         Primary visual area &                     Retrohippocampal region \\
11 &   Dorsal part of the lateral geniculate complex &                          Primary auditory area &                         Primary visual area &           Primary somatosensory area, trunk &                     Retrohippocampal region &             Retrosplenial area, dorsal part \\
12 &              Geniculate group, ventral thalamus &                            Primary visual area &                     Retrohippocampal region &                         Primary visual area &             Retrosplenial area, dorsal part &  Retrosplenial area, lateral agranular part \\
13 &                                 Gustatory areas &                Retrosplenial area, dorsal part &             Retrosplenial area, dorsal part &                     Retrohippocampal region &  Retrosplenial area, lateral agranular part &            Retrosplenial area, ventral part \\
14 &                             Hemispheric regions &     Retrosplenial area, lateral agranular part &  Retrosplenial area, lateral agranular part &             Retrosplenial area, dorsal part &            Retrosplenial area, ventral part &                   Rostrolateral visual area \\
15 &                                       Hindbrain &               Retrosplenial area, ventral part &            Retrosplenial area, ventral part &  Retrosplenial area, lateral agranular part &                      Striatum dorsal region &                      Striatum dorsal region \\
16 &                       Hypothalamic lateral zone &                      Rostrolateral visual area &                   Rostrolateral visual area &            Retrosplenial area, ventral part &                     Striatum ventral region &                     Striatum ventral region \\
17 &                             Inferior colliculus &                         Striatum dorsal region &                      Striatum dorsal region &                   Rostrolateral visual area &        Superior colliculus, sensory related &          Superior colliculus, motor related \\
18 &            Lateral group of the dorsal thalamus &             Superior colliculus, motor related &                     Striatum ventral region &                      Striatum dorsal region &                  Temporal association areas &        Superior colliculus, sensory related \\
19 &                             Lateral visual area &           Superior colliculus, sensory related &          Superior colliculus, motor related &                     Striatum ventral region &                             corpus callosum &                  Temporal association areas \\
20 &                          Medulla, motor related &                     Temporal association areas &        Superior colliculus, sensory related &          Superior colliculus, motor related &                               fornix system &                             corpus callosum \\
21 &                        Medulla, sensory related &                          Ventral auditory area &                  Temporal association areas &        Superior colliculus, sensory related &                   posteromedial visual area &                               fornix system \\
22 &                         Midbrain, motor related &                                corpus callosum &                             corpus callosum &             Supplemental somatosensory area &                            thalamus related &                   posteromedial visual area \\
23 &                                 Olfactory areas &                      posteromedial visual area &                   posteromedial visual area &                  Temporal association areas &                                        None &                            thalamus related \\
24 &                             Pons, motor related &                               thalamus related &                            thalamus related &                             corpus callosum &                                        None &                                        None \\
25 &                           Pons, sensory related &                                           None &                                        None &                         corticospinal tract &                                        None &                                        None \\
26 &                                 Postrhinal area &                                           None &                                        None &                            thalamus related &                                        None &                                        None \\
27 &                                Pretectal region &                                           None &                                        None &                                        None &                                        None &                                        None \\
28 &                              Primary motor area &                                           None &                                        None &                                        None &                                        None &                                        None \\
29 &        Primary somatosensory area, barrel field &                                           None &                                        None &                                        None &                                        None &                                        None \\
30 &               Primary somatosensory area, mouth &                                           None &                                        None &                                        None &                                        None &                                        None \\
31 &                Primary somatosensory area, nose &                                           None &                                        None &                                        None &                                        None &                                        None \\
32 &          Primary somatosensory area, upper limb &                                           None &                                        None &                                        None &                                        None &                                        None \\
33 &                             Primary visual area &                                           None &                                        None &                                        None &                                        None &                                        None \\
34 &                 Retrosplenial area, dorsal part &                                           None &                                        None &                                        None &                                        None &                                        None \\
35 &      Retrosplenial area, lateral agranular part &                                           None &                                        None &                                        None &                                        None &                                        None \\
36 &                            Secondary motor area &                                           None &                                        None &                                        None &                                        None &                                        None \\
37 &                          Striatum dorsal region &                                           None &                                        None &                                        None &                                        None &                                        None \\
38 &                         Striatum ventral region &                                           None &                                        None &                                        None &                                        None &                                        None \\
39 &                  Striatum-like amygdalar nuclei &                                           None &                                        None &                                        None &                                        None &                                        None \\
40 &              Superior colliculus, motor related &                                           None &                                        None &                                        None &                                        None &                                        None \\
41 &            Superior colliculus, sensory related &                                           None &                                        None &                                        None &                                        None &                                        None \\
42 &                 Supplemental somatosensory area &                                           None &                                        None &                                        None &                                        None &                                        None \\
43 &  Thalamus, polymodal association cortex related &                                           None &                                        None &                                        None &                                        None &                                        None \\
44 &       Ventral posterior complex of the thalamus &                                           None &                                        None &                                        None &                                        None &                                        None \\
45 &                                  Vermal regions &                                           None &                                        None &                                        None &                                        None &                                        None \\
46 &                               Vestibular nuclei &                                           None &                                        None &                                        None &                                        None &                                        None \\
47 &                                   Visceral area &                                           None &                                        None &                                        None &                                        None &                                        None \\
48 &                 cerebellum related fiber tracts &                                           None &                                        None &                                        None &                                        None &                                        None \\
49 &                                 corpus callosum &                                           None &                                        None &                                        None &                                        None &                                        None \\
50 &                       posteromedial visual area &                                           None &                                        None &                                        None &                                        None &                                        None \\
51 &                                thalamus related &                                           None &                                        None &                                        None &                                        None &                                        None \\
\bottomrule
\end{tabular}
\end{adjustbox}
\end{subtable}

%\begin{table}[H]
\begin{subtable}{1\textwidth}
\caption{\small}
\label{tbl:tract_summary_midbrain}
\begin{adjustbox}{width=1\textwidth, left}
\begin{tabular}{llllll}
\toprule
{} &                Caudoputamen group             0 &        Caudoputamen group             3 &        Caudoputamen group             5 &                           Midbrain group 0 &                            Midbrain group 4 \\
\midrule
0  &             Agranular insular area, dorsal part &     Agranular insular area, dorsal part &     Agranular insular area, dorsal part &        Agranular insular area, dorsal part &                                  Brain stem \\
1  &          Agranular insular area, posterior part &  Agranular insular area, posterior part &  Agranular insular area, posterior part &     Agranular insular area, posterior part &                                   Hindbrain \\
2  &           Anterior cingulate area, ventral part &                         Cerebral nuclei &                              Brain stem &       Agranular insular area, ventral part &                   Hypothalamic lateral zone \\
3  &                                      Brain stem &                       Cortical subplate &                         Cerebral nuclei &                               Ammon's horn &                                  Interbrain \\
4  &                                 Gustatory areas &                         Gustatory areas &                       Cortical subplate &                            Ansiform lobule &  Intralaminar nuclei of the dorsal thalamus \\
5  &                                       Hindbrain &                         Olfactory areas &                         Ectorhinal area &                              Anterior area &                      Medulla, motor related \\
6  &                         Midbrain, motor related &                 Pallidum, dorsal region &                    Endopiriform nucleus &       Anterior cingulate area, dorsal part &                     Midbrain, motor related \\
7  &                                 Olfactory areas &                      Primary motor area &                         Gustatory areas &      Anterior cingulate area, ventral part &              Pons, behavioral state related \\
8  &                         Pallidum, dorsal region &       Primary somatosensory area, mouth &                Medulla, sensory related &                  Anterolateral visual area &                         Pons, motor related \\
9  &                              Primary motor area &  Primary somatosensory area, upper limb &                 Midbrain, motor related &                                 Brain stem &                            Pretectal region \\
10 &               Primary somatosensory area, mouth &                    Secondary motor area &                         Olfactory areas &                             Central lobule &                         Primary visual area \\
11 &                            Secondary motor area &                  Striatum dorsal region &                 Pallidum, dorsal region &                            Cochlear nuclei &             Retrosplenial area, dorsal part \\
12 &                          Striatum dorsal region &         Supplemental somatosensory area &                      Primary motor area &    Cortical amygdalar area, posterior part &  Retrosplenial area, lateral agranular part \\
13 &                 Supplemental somatosensory area &              Temporal association areas &       Primary somatosensory area, mouth &                             Cortical plate &                      Striatum dorsal region \\
14 &  Thalamus, polymodal association cortex related &                           Visceral area &                    Secondary motor area &                                     Culmen &          Superior colliculus, motor related \\
15 &            Ventral group of the dorsal thalamus &                         corpus callosum &                  Striatum dorsal region &                              Dentate gyrus &                             corpus callosum \\
16 &                                   Visceral area &                     corticospinal tract &         Supplemental somatosensory area &                       Dorsal auditory area &                   posteromedial visual area \\
17 &                                 corpus callosum &                                    None &              Temporal association areas &                            Ectorhinal area &                                        None \\
18 &                             corticospinal tract &                                    None &                           Visceral area &              Entorhinal area, lateral part &                                        None \\
19 &                                            None &                                    None &                         corpus callosum &  Entorhinal area, medial part, dorsal zone &                                        None \\
20 &                                            None &                                    None &                     corticospinal tract &              Frontal pole, cerebral cortex &                                        None \\
21 &                                            None &                                    None &                                    None &                            Gustatory areas &                                        None \\
22 &                                            None &                                    None &                                    None &                        Hemispheric regions &                                        None \\
23 &                                            None &                                    None &                                    None &                  Hypothalamic lateral zone &                                        None \\
24 &                                            None &                                    None &                                    None &                                 Interbrain &                                        None \\
25 &                                            None &                                    None &                                    None &                        Lateral visual area &                                        None \\
26 &                                            None &                                    None &                                    None &                    Midbrain, motor related &                                        None \\
27 &                                            None &                                    None &                                    None &                            Olfactory areas &                                        None \\
28 &                                            None &                                    None &                                    None &                 Orbital area, lateral part &                                        None \\
29 &                                            None &                                    None &                                    None &                  Orbital area, medial part &                                        None \\
30 &                                            None &                                    None &                                    None &           Orbital area, ventrolateral part &                                        None \\
31 &                                            None &                                    None &                                    None &             Pons, behavioral state related &                                        None \\
32 &                                            None &                                    None &                                    None &                             Prelimbic area &                                        None \\
33 &                                            None &                                    None &                                    None &                           Pretectal region &                                        None \\
34 &                                            None &                                    None &                                    None &                      Primary auditory area &                                        None \\
35 &                                            None &                                    None &                                    None &                         Primary motor area &                                        None \\
36 &                                            None &                                    None &                                    None &   Primary somatosensory area, barrel field &                                        None \\
37 &                                            None &                                    None &                                    None &     Primary somatosensory area, lower limb &                                        None \\
38 &                                            None &                                    None &                                    None &          Primary somatosensory area, mouth &                                        None \\
39 &                                            None &                                    None &                                    None &           Primary somatosensory area, nose &                                        None \\
40 &                                            None &                                    None &                                    None &          Primary somatosensory area, trunk &                                        None \\
41 &                                            None &                                    None &                                    None &     Primary somatosensory area, unassigned &                                        None \\
42 &                                            None &                                    None &                                    None &     Primary somatosensory area, upper limb &                                        None \\
43 &                                            None &                                    None &                                    None &                        Primary visual area &                                        None \\
44 &                                            None &                                    None &                                    None &                    Retrohippocampal region &                                        None \\
45 &                                            None &                                    None &                                    None &            Retrosplenial area, dorsal part &                                        None \\
46 &                                            None &                                    None &                                    None &           Retrosplenial area, ventral part &                                        None \\
47 &                                            None &                                    None &                                    None &                  Rostrolateral visual area &                                        None \\
48 &                                            None &                                    None &                                    None &                       Secondary motor area &                                        None \\
49 &                                            None &                                    None &                                    None &                     Striatum dorsal region &                                        None \\
50 &                                            None &                                    None &                                    None &         Superior colliculus, motor related &                                        None \\
51 &                                            None &                                    None &                                    None &            Supplemental somatosensory area &                                        None \\
52 &                                            None &                                    None &                                    None &                 Temporal association areas &                                        None \\
53 &                                            None &                                    None &                                    None &                      Ventral auditory area &                                        None \\
54 &                                            None &                                    None &                                    None &  Ventral posterior complex of the thalamus &                                        None \\
55 &                                            None &                                    None &                                    None &                             Vermal regions &                                        None \\
56 &                                            None &                                    None &                                    None &                              Visceral area &                                        None \\
57 &                                            None &                                    None &                                    None &                       cerebellar peduncles &                                        None \\
58 &                                            None &                                    None &                                    None &            cerebellum related fiber tracts &                                        None \\
59 &                                            None &                                    None &                                    None &                            corpus callosum &                                        None \\
60 &                                            None &                                    None &                                    None &                              fornix system &                                        None \\
61 &                                            None &                                    None &                                    None &                            olfactory nerve &                                        None \\
62 &                                            None &                                    None &                                    None &                           thalamus related &                                        None \\
63 &                                            None &                                    None &                                    None &                        ventricular systems &                                        None \\
\bottomrule
\end{tabular}
\end{adjustbox}
\end{subtable}
\end{table}

\begin{table}[H]
\caption{\small Areas exhibiting high variance at the tract-tracing maps that were formed by components 0, 1, 2, 5, 10 and 23 of the global analysis, comprised of projections from multiple cortical areas. Areas with more than 40 highlighted voxels have been selected.}
\label{tbl:tract_summary_global}
\begin{adjustbox}{width=1\textwidth, left}
\begin{tabular}{lllllll}
\toprule
{} &                                Global 0 &                              Global 1 &                                       Global 2 &                                Global 5 &                                  Global 10 &                           Global 23 \\
\midrule
0  &     Agranular insular area, dorsal part &   Agranular insular area, dorsal part &            Agranular insular area, dorsal part &  Agranular insular area, posterior part &        Agranular insular area, dorsal part &                        Ammon's horn \\
1  &  Agranular insular area, posterior part &          Basomedial amygdalar nucleus &         Agranular insular area, posterior part &                            Ammon's horn &       Agranular insular area, ventral part &        Basomedial amygdalar nucleus \\
2  &           Basolateral amygdalar nucleus &                       Cerebral nuclei &                  Basolateral amygdalar nucleus &           Basolateral amygdalar nucleus &       Anterior cingulate area, dorsal part &                          Brain stem \\
3  &                       Cortical subplate &             Hypothalamic lateral zone &                   Basomedial amygdalar nucleus &            Basomedial amygdalar nucleus &                             Cortical plate &           Central amygdalar nucleus \\
4  &                         Ectorhinal area &              Hypothalamic medial zone &                      Central amygdalar nucleus &               Central amygdalar nucleus &       Lateral group of the dorsal thalamus &                       Dentate gyrus \\
5  &           Entorhinal area, lateral part &                            Interbrain &                                Cerebral nuclei &                         Cerebral nuclei &        Medial group of the dorsal thalamus &                Dorsal auditory area \\
6  &                               Hindbrain &                Lateral septal nucleus &                              Cortical subplate &                           Dentate gyrus &                            Olfactory areas &              Lateral septal nucleus \\
7  &                Hypothalamic medial zone &               Midbrain, motor related &  Dorsal part of the lateral geniculate complex &                  Lateral septal nucleus &                 Orbital area, lateral part &             Midbrain, motor related \\
8  &                              Interbrain &  Midline group of the dorsal thalamus &                           Endopiriform nucleus &                     Lateral visual area &                  Orbital area, medial part &            Pallidum, ventral region \\
9  &                     Lateral visual area &               Pallidum, caudal region &                  Entorhinal area, lateral part &                   Medial septal complex &           Orbital area, ventrolateral part &               Primary auditory area \\
10 &                  Medulla, motor related &                Periventricular region &                                      Hindbrain &                     Primary visual area &                             Prelimbic area &                  Primary motor area \\
11 &                Medulla, sensory related &                    Primary motor area &                            Lateral visual area &                  Striatum dorsal region &                         Primary motor area &             Retrohippocampal region \\
12 &             Medullary reticular nucleus &     Primary somatosensory area, mouth &                         Medulla, motor related &                 Striatum ventral region &     Primary somatosensory area, lower limb &                Secondary motor area \\
13 &                 Midbrain, motor related &                  Secondary motor area &                    Medullary reticular nucleus &          Striatum-like amygdalar nuclei &          Primary somatosensory area, mouth &              Striatum dorsal region \\
14 &   Paragigantocellular reticular nucleus &                Striatum dorsal region &                                Olfactory areas &                         corpus callosum &     Primary somatosensory area, upper limb &             Striatum ventral region \\
15 &                  Periventricular region &        Striatum-like amygdalar nuclei &          Paragigantocellular reticular nucleus &                           fornix system &                       Secondary motor area &      Striatum-like amygdalar nuclei \\
16 &          Pons, behavioral state related &       Supplemental somatosensory area &                            Primary visual area &                                    None &                     Striatum dorsal region &  Superior colliculus, motor related \\
17 &                     Pons, motor related &                                  None &                         Striatum dorsal region &                                    None &                    Striatum ventral region &     Supplemental somatosensory area \\
18 &                     Primary visual area &                                  None &                        Striatum ventral region &                                    None &            Supplemental somatosensory area &                     corpus callosum \\
19 &                  Striatum dorsal region &                                  None &                 Striatum-like amygdalar nuclei &                                    None &  Ventral posterior complex of the thalamus &                                None \\
20 &                 Striatum ventral region &                                  None &           Superior colliculus, sensory related &                                    None &                        corticospinal tract &                                None \\
21 &         Supplemental somatosensory area &                                  None &                                corpus callosum &                                    None &                                       None &                                None \\
22 &                           Visceral area &                                  None &                               thalamus related &                                    None &                                       None &                                None \\
\bottomrule
\end{tabular}
\end{adjustbox}
\end{table}

\begin{table}[H]
\caption{\small For components of interest a number of areas have been highlighted by the color-coded maps with high variance in both the modality-specific and the shared spatial maps (labeled as bimodal), with  high variance in both the gene and the shared spatial maps (labeled as gene expression driven) and with high variance in both the projection and the shared spatial maps (labeled as projection density driven). a) vis injection group. b) mrn and cp injection groups. c) global components. Areas with more than 40 highlighted voxels have been selected.}
\label{tbl:ccode_summary}
\begin{subtable}{1\textwidth}
\caption{\small }
\label{tbl:ccode_summary_visual}
\begin{adjustbox}{width=1\textwidth, left}
\begin{tabular}{lllllll}
\toprule
{} &                             Visual group 0  &                     Visual group 2  &                  Visual group 4  &          Visual group 5  &                           Visual group 7  &                            Visual group 8  \\
\midrule
bimodal                   &                             Olfactory areas &                 Primary visual area &                             None &                     None &                                      None &                        Primary visual area \\
gene expression driven    &                                Ammon's horn &                      Cortical plate &                  Ansiform lobule &           Cortical plate &                              Ammon's horn &        Agranular insular area, dorsal part \\
gene expression driven    &                               Dentate gyrus &                           Hindbrain &                           Culmen &            Dentate gyrus &                             Dentate gyrus &                               Ammon's horn \\
gene expression driven    &                         Hemispheric regions &            Hypothalamic medial zone &              Hemispheric regions &      Hemispheric regions &  Primary somatosensory area, barrel field &    Cortical amygdalar area, posterior part \\
gene expression driven    &                                   Hindbrain &              Medulla, motor related &           Striatum dorsal region &                Hindbrain &         Primary somatosensory area, mouth &                              Dentate gyrus \\
gene expression driven    &  Retrosplenial area, lateral agranular part &            Medulla, sensory related &          Striatum ventral region &          Olfactory areas &          Primary somatosensory area, nose &              Entorhinal area, lateral part \\
gene expression driven    &                        Secondary motor area &             Midbrain, motor related &                   Vermal regions &   Striatum dorsal region &    Primary somatosensory area, upper limb &  Entorhinal area, medial part, dorsal zone \\
gene expression driven    &                        cerebellar peduncles &                     Olfactory areas &  cerebellum related fiber tracts &  Striatum ventral region &                    Striatum dorsal region &                            Olfactory areas \\
gene expression driven    &                             olfactory nerve &                 Pons, motor related &                             None &          olfactory nerve &           Supplemental somatosensory area &                            Postrhinal area \\
gene expression driven    &                                        None &               Pons, sensory related &                             None &                     None &                             fornix system &                         Primary motor area \\
gene expression driven    &                                        None &              Striatum dorsal region &                             None &                     None &                       ventricular systems &                       Secondary motor area \\
gene expression driven    &                                        None &             Striatum ventral region &                             None &                     None &                                      None &                 Temporal association areas \\
gene expression driven    &                                        None &  Superior colliculus, motor related &                             None &                     None &                                      None &                              fornix system \\
gene expression driven    &                                        None &                   Vestibular nuclei &                             None &                     None &                                      None &                                       None \\
gene expression driven    &                                        None &                     olfactory nerve &                             None &                     None &                                      None &                                       None \\
projection density driven &                         Lateral visual area &                                None &                             None &                     None &                                      None &                                       None \\
projection density driven &                         Primary visual area &                                None &                             None &                     None &                                      None &                                       None \\
\bottomrule
\end{tabular}
\end{adjustbox}
\end{subtable}

%\begin{table}[H] 
\begin{subtable}{1\textwidth}
\caption{\small}
\label{tbl:ccode_summary_mrn_cp}
\begin{adjustbox}{width=1\textwidth}
\begin{tabular}{llllll}
\toprule
{} &       Caudoputamen group             0  & Caudoputamen group             3  & Caudoputamen group             5  &                           Midbrain group 0  &                   Midbrain group 4  \\
\midrule
bimodal                   &                                    None &                              None &                              None &                                Ammon's horn &                                None \\
bimodal                   &                                    None &                              None &                              None &                              Cortical plate &                                None \\
bimodal                   &                                    None &                              None &                              None &                               Dentate gyrus &                                None \\
bimodal                   &                                    None &                              None &                              None &                             Olfactory areas &                                None \\
bimodal                   &                                    None &                              None &                              None &                          Primary motor area &                                None \\
bimodal                   &                                    None &                              None &                              None &                        Secondary motor area &                                None \\
gene expression driven    &                            Ammon's horn &                    Cortical plate &                   Ansiform lobule &                         Hemispheric regions &                     Ansiform lobule \\
gene expression driven    &    Anterior cingulate area, dorsal part &                         Hindbrain &                            Culmen &                                   Hindbrain &                      Cortical plate \\
gene expression driven    &                          Cortical plate &         Hypothalamic lateral zone &               Hemispheric regions &                         Primary visual area &                              Culmen \\
gene expression driven    &                           Dentate gyrus &          Hypothalamic medial zone &         Hypothalamic lateral zone &  Retrosplenial area, lateral agranular part &                 Hemispheric regions \\
gene expression driven    &                     Hemispheric regions &            Medulla, motor related &          Hypothalamic medial zone &                             olfactory nerve &                           Hindbrain \\
gene expression driven    &                               Hindbrain &          Medulla, sensory related &                        Interbrain &                                        None &              Medulla, motor related \\
gene expression driven    &                         Olfactory areas &           Midbrain, motor related &            Periventricular region &                                        None &            Medulla, sensory related \\
gene expression driven    &                    Secondary motor area &                   Olfactory areas &                    Vermal regions &                                        None &                     Olfactory areas \\
gene expression driven    &                         olfactory nerve &               Pons, motor related &   cerebellum related fiber tracts &                                        None &                 Pons, motor related \\
gene expression driven    &                                    None &             Pons, sensory related &                              None &                                        None &             Striatum ventral region \\
gene expression driven    &                                    None &           Striatum ventral region &                              None &                                        None &                      Vermal regions \\
gene expression driven    &                                    None &                 Vestibular nuclei &                              None &                                        None &                   Vestibular nuclei \\
gene expression driven    &                                    None &                   olfactory nerve &                              None &                                        None &     cerebellum related fiber tracts \\
gene expression driven    &                                    None &                              None &                              None &                                        None &                     olfactory nerve \\
projection density driven &     Agranular insular area, dorsal part &                              None &           Midbrain, motor related &                     Midbrain, motor related &             Midbrain, motor related \\
projection density driven &  Agranular insular area, posterior part &                              None &            Striatum dorsal region &          Superior colliculus, motor related &              Striatum dorsal region \\
projection density driven &                         Gustatory areas &                              None &                              None &                                        None &  Superior colliculus, motor related \\
projection density driven &                      Primary motor area &                              None &                              None &                                        None &                                None \\
projection density driven &       Primary somatosensory area, mouth &                              None &                              None &                                        None &                                None \\
projection density driven &                  Striatum dorsal region &                              None &                              None &                                        None &                                None \\
projection density driven &         Supplemental somatosensory area &                              None &                              None &                                        None &                                None \\
projection density driven &                           Visceral area &                              None &                              None &                                        None &                                None \\
\bottomrule
\end{tabular}
\end{adjustbox}
\end{subtable}

%\begin{table}[H]
\begin{subtable}{1\textwidth}
\caption{}
\label{tbl:ccode_summary_global}
\begin{adjustbox}{width=1\textwidth}
\begin{tabular}{lllllll}
\toprule
{} &                                   Global 0  &                             Global 1  &                               Global 2  &                        Global 5  &                                 Global 10  &                          Global 23  \\
\midrule
bimodal                   &                                        None &              Hypothalamic medial zone &                                    None &                             None &                                       None &                                None \\
bimodal                   &                                        None &                Periventricular region &                                    None &                             None &                                       None &                                None \\
gene expression driven    &                                Ammon's horn &                       Olfactory areas &                            Ammon's horn &                  Ansiform lobule &        Agranular insular area, dorsal part &                       Dentate gyrus \\
gene expression driven    &                               Anterior area &                                  None &                         Ansiform lobule &                           Culmen &    Cortical amygdalar area, posterior part &       Entorhinal area, lateral part \\
gene expression driven    &        Anterior cingulate area, dorsal part &                                  None &                                  Culmen &              Hemispheric regions &                              Dentate gyrus &                     Olfactory areas \\
gene expression driven    &                              Cortical plate &                                  None &                     Hemispheric regions &                  Olfactory areas &              Entorhinal area, lateral part &   Primary somatosensory area, mouth \\
gene expression driven    &                               Dentate gyrus &                                  None &                  Striatum dorsal region &                   Vermal regions &  Entorhinal area, medial part, dorsal zone &    Primary somatosensory area, nose \\
gene expression driven    &                         Hemispheric regions &                                  None &                          Vermal regions &  cerebellum related fiber tracts &              Frontal pole, cerebral cortex &          Temporal association areas \\
gene expression driven    &                             Olfactory areas &                                  None &                       Vestibular nuclei &                             None &                            Olfactory areas &                                None \\
gene expression driven    &                              Prelimbic area &                                  None &         cerebellum related fiber tracts &                             None &                             Prelimbic area &                                None \\
gene expression driven    &                          Primary motor area &                                  None &                                    None &                             None &                        Primary visual area &                                None \\
gene expression driven    &                         Primary visual area &                                  None &                                    None &                             None &                       Secondary motor area &                                None \\
gene expression driven    &  Retrosplenial area, lateral agranular part &                                  None &                                    None &                             None &                 Temporal association areas &                                None \\
gene expression driven    &                        Secondary motor area &                                  None &                                    None &                             None &                                       None &                                None \\
gene expression driven    &                  Temporal association areas &                                  None &                                    None &                             None &                                       None &                                None \\
gene expression driven    &                             olfactory nerve &                                  None &                                    None &                             None &                                       None &                                None \\
projection density driven &                                        None &             Hypothalamic lateral zone &  Agranular insular area, posterior part &                     Ammon's horn &       Agranular insular area, ventral part &                        Ammon's horn \\
projection density driven &                                        None &                            Interbrain &           Basolateral amygdalar nucleus &              Lateral visual area &                 Orbital area, lateral part &                Dorsal auditory area \\
projection density driven &                                        None &                Lateral septal nucleus &            Basomedial amygdalar nucleus &              Primary visual area &           Orbital area, ventrolateral part &             Midbrain, motor related \\
projection density driven &                                        None &               Midbrain, motor related &               Central amygdalar nucleus &                    fornix system &                                       None &               Primary auditory area \\
projection density driven &                                        None &  Midline group of the dorsal thalamus &                         Cerebral nuclei &                             None &                                       None &              Striatum dorsal region \\
projection density driven &                                        None &               Pallidum, caudal region &                    Endopiriform nucleus &                             None &                                       None &      Striatum-like amygdalar nuclei \\
projection density driven &                                        None &                    Primary motor area &                     Lateral visual area &                             None &                                       None &  Superior colliculus, motor related \\
projection density driven &                                        None &     Primary somatosensory area, mouth &                  Medulla, motor related &                             None &                                       None &     Supplemental somatosensory area \\
projection density driven &                                        None &                  Secondary motor area &                     Primary visual area &                             None &                                       None &                                None \\
projection density driven &                                        None &                Striatum dorsal region &                 Striatum ventral region &                             None &                                       None &                                None \\
projection density driven &                                        None &        Striatum-like amygdalar nuclei &          Striatum-like amygdalar nuclei &                             None &                                       None &                                None \\
\bottomrule
\end{tabular}
\end{adjustbox}
\end{subtable}
\end{table}

\begin{table}[H]
\caption{\small Tables containing a number of areas with high variance in the MO group spatial maps. (a-e) ICAs 1, 2, 3, 8, 9 in the order of reference.}
\label{tbl:MO_ICAs}
\begin{subtable}{1\textwidth}
\caption{\small }
\label{tbl:MO_ICA_1}
\begin{adjustbox}{width=0.5\textwidth, left}
\begin{tabular}{lr}
\toprule
MO 1 &  voxel frequency per area \\
\midrule
Striatum dorsal region                        &                       372 \\
Secondary motor area                          &                       136 \\
Ammon's horn                                  &                       128 \\
Dentate gyrus                                 &                        74 \\
Primary motor area                            &                        51 \\
Vestibular nuclei                             &                        27 \\
Pons, motor related                           &                        18 \\
Midbrain, motor related                       &                        17 \\
Lateral group of the dorsal thalamus          &                        14 \\
Hypothalamic lateral zone                     &                        14 \\
Medulla, sensory related                      &                        14 \\
Dorsal part of the lateral geniculate complex &                        11 \\
\bottomrule
\end{tabular}
\end{adjustbox}
\end{subtable}

\begin{subtable}{1\textwidth}
\caption{\small .}
\label{tbl:MO_ICA_2}
\begin{adjustbox}{width=0.5\textwidth, left}
\begin{tabular}{lr}
\toprule
MO 2 &  voxel frequency per area \\
\midrule
Secondary motor area                     &                       326 \\
Striatum dorsal region                   &                       285 \\
Cortical plate                           &                       113 \\
olfactory nerve                          &                        87 \\
Olfactory areas                          &                        64 \\
Anterior cingulate area, dorsal part     &                        49 \\
Primary somatosensory area, barrel field &                        27 \\
Primary motor area                       &                        24 \\
Temporal association areas               &                        12 \\
\bottomrule
\end{tabular}
\end{adjustbox}
\end{subtable}

\begin{subtable}{1\textwidth}
\caption{\small .}
\label{tbl:MO_ICA_3}
\begin{adjustbox}{width=0.5\textwidth, left}
\begin{tabular}{lr}
\toprule
MO 3 &  voxel frequency per area \\
\midrule
Secondary motor area                     &                       357 \\
Primary motor area                       &                       316 \\
Striatum dorsal region                   &                       286 \\
Primary somatosensory area, upper limb   &                        13 \\
Supplemental somatosensory area          &                        11 \\
Primary somatosensory area, barrel field &                        11 \\
\bottomrule
\end{tabular}
\end{adjustbox}
\end{subtable}

\begin{subtable}{1\textwidth}
\caption{\small .}
\label{tbl:ICA_8}
\begin{adjustbox}{width=0.5\textwidth, left}
\begin{tabular}{lr}
\toprule
MO 8 &  voxel frequency per area \\
\midrule
Striatum dorsal region                   &                       343 \\
Secondary motor area                     &                       330 \\
Primary motor area                       &                        94 \\
Supplemental somatosensory area          &                        25 \\
Midbrain, motor related                  &                        16 \\
Olfactory areas                          &                        16 \\
corticospinal tract                      &                        16 \\
Ventral group of the dorsal thalamus     &                        15 \\
corpus callosum                          &                        14 \\
Primary somatosensory area, barrel field &                        14 \\
corpus callosum, anterior forceps        &                        11 \\
\bottomrule
\end{tabular}
\end{adjustbox}
\end{subtable}

\begin{subtable}{1\textwidth}
\caption{\small .}
\label{tbl:MO_ICA_9}
\begin{adjustbox}{width=0.5\textwidth, left}
\begin{tabular}{lr}
\toprule
MO 9 &  voxel frequency per area \\
\midrule
Striatum dorsal region                   &                       314 \\
Secondary motor area                     &                       207 \\
Primary motor area                       &                       172 \\
Primary somatosensory area, barrel field &                        37 \\
corticospinal tract                      &                        32 \\
Visceral area                            &                        29 \\
Supplemental somatosensory area          &                        25 \\
Primary somatosensory area, nose         &                        20 \\
Temporal association areas               &                        17 \\
Ectorhinal area                          &                        15 \\
Primary somatosensory area, upper limb   &                        15 \\
Olfactory areas                          &                        13 \\
Primary somatosensory area, lower limb   &                        12 \\
corpus callosum                          &                        12 \\
Pons, motor related                      &                        12 \\
\bottomrule
\end{tabular}
\end{adjustbox}
\end{subtable}
\end{table}
 
\begin{table}[H]
\caption{\small Tables containing correlation statistics between the \textit{MO} group analysis and two additional analyses also performed in projection patterns from the motor cortex, specifically: factorisation using the gene expression and single-neuron data (a), and using the projection density and single-neuron data (b). The correlations were estimated using Pearson's rho, at the level of spatial maps (\textit{H}) and coefficients (\textit{X}).}
\label{tbl:mlight_augmentation} 
\begin{subtable}{1\textwidth}
\caption{\small .}
\label{.}
\begin{adjustbox}{width=1\textwidth, left} 
\begin{tabular}{lrrrrrrr}
\toprule
{} &  gene-neuron ICA &  spatial map rho &  spatial map p &  neuron coefficient rho &  neuron coefficient p &  gene coefficient rho &  gene coefficient p \\
\midrule
ICA 1 &                6 &            0.726 &            0.0 &                   0.920 &                   0.0 &                 0.532 &                 0.0 \\
ICA 2 &                6 &            0.479 &            0.0 &                   0.702 &                   0.0 &                 0.540 &                 0.0 \\
ICA 3 &                7 &            0.761 &            0.0 &                   0.815 &                   0.0 &                 0.572 &                 0.0 \\
ICA 8 &               21 &            0.699 &            0.0 &                   0.644 &                   0.0 &                 0.452 &                 0.0 \\
ICA 9 &               16 &            0.645 &            0.0 &                   0.633 &                   0.0 &                 0.468 &                 0.0 \\
\bottomrule
\end{tabular}
\end{adjustbox}
\end{subtable}

\begin{subtable}{1\textwidth}
\caption{\small .}
\label{.}
\begin{adjustbox}{width=1\textwidth, left} 
\begin{tabular}{lrrrrrrr}
\toprule
{} &  gene-injection ICA &  spatial map rho &  spatial map p &  injection coefficient rho &  injection coefficient p &  gene coefficient rho &  gene coefficient p \\
\midrule
ICA 1 &                0 &            0.407 &            0.0 &                   0.217 &                 0.402 &                 0.997 &                 0.0 \\
ICA 2 &                0 &            0.529 &            0.0 &                   0.855 &                 0.000 &                 0.980 &                 0.0 \\
ICA 3 &                1 &            0.255 &            0.0 &                   0.871 &                 0.000 &                 0.847 &                 0.0 \\
ICA 8 &                9 &            0.329 &            0.0 &                   0.341 &                 0.181 &                 0.503 &                 0.0 \\
ICA 9 &                2 &            0.411 &            0.0 &                   0.700 &                 0.002 &                 0.507 &                 0.0 \\
\bottomrule
\end{tabular}

\end{adjustbox}
\end{subtable}
\end{table}
 
 
 
\bibliographystyle{apalike} 
\bibliography{literature}


\begin{comment}
\subsection{Additional Text}
Regarding the comparisons with the DLSC method, we can deduct two types of observations from the triangle-like correlations that were found between the modality exclusive dictionaries and the global components. The main observation is that the covariance of both modalities at specific brain areas can be captured by multiple decomposition methods. The second observation is that while a number of significant dictionaries were significantly correlated and exhibited similarities in their spatial variance, neither was their correlation as strong as in the cases between each dictionary and the components nor were their spatial footprints so similar as to suggest an one-to-one correspondence.\\

Finally, we predicted the projection patterns using a ridge-regression-based model that was fitted by the \textit{concat} dictionaries, and we compared the model's prediction accuracy with the Linked ICA-based reconstruction accuracy, while the comparison was per individual injection/projection pattern. A paired t-test between the two $r^2$ distributions yielded a t-statistic of -30.6, hence a higher $r^2$ mean for Linked ICA compared to DLSC.\\
Moreover, the higher reconstruction and predictive accuracy of Linked ICA in comparison to the different DLSC-based representations, point out that Linked ICA can perform on par with, if not overcome, different decomposition methods in linking the gene expression and projection density data modalities. The results further suggest that using a post-hoc regression analysis to identify mixtures of gene modules pairing with projection patterns can be quite accurate for many patterns, for both DLSC and Linked ICA, with the latter method providing more accurate cases on average. Finally, the lower paired t-test score between the Linked ICA-based reconstructions and predictions indicates that ...\\
To account for the lack of cell-type specific information, a pivotal step would be to repeat the analysis by including point-neuron-level ISH data. Point neuron gene expression can be extracted from the original ISH images that have been provided by the Allen Brain Atlas, since these images can reach up to 1 $\mu m$ resolution. A potential strategy for identifying various cell-types under inter-subject variability, given the multiple mice used for the gene expression data \citep{lein}, is to use spatial point patterns analysis. This approach has been used for modelling the spatial distribution of cell counts from Nissl-stained images \citep{Sanchez_et_al_2014,LaGrow_et_al_2018}.\\
...it makes implicit use of the proximity of the data matrices under comparison at the level of their shared dimension, which in this case corresponds to brain region representations. ... , since the coefficients of genes are not estimated\\
... An example component is global component 2, where 140 and 574 voxels from the primary visual area and the dorsal striatum region, comprising $19\%$ and $17\%$ of total volume in these areas respectively, exhibited higher variance than the 1st and the 99th percentiles equal to -0.18 and 0.13, respectively (z-scored values, see figure S \ref{mixmaps_glob} and tables S \ref{tbl:mixmap_summary_global}-\ref{tbl:ccode_summary_global}). The variance for the primary visual area was mostly driven by the projection density dataset with 137 voxels and the variance for the dorsal striatum region was more balanced with 191 projection-driven voxels and 169 gene-expression-driven voxels, as highlighted by the mixture of red and blue colors in figure S \ref{mixmaps_glob}. In addition, projection density accounted for $64\%$ of the total variance (figure \ref{mod_monts}).\\
... The respective counts of gabaergic, glumatatergic and non-neuronal genetic markers was 12, 10 and 4 for the mrn group and 12, 9 and 5 for the \textit{cp} group (subsets of 115 and 165 genes respectively). In addition to multiple shared markers with the \textit{vis} group, the \textit{cp} group also included Stxbp2 and Fstl1, as well as nicotinic acetylcholine receptor subunit alpha-3 (Chrna3) from the same protein family as Chrna2 (table S \ref{tbl:visual_tasic}).\\
... Within each coronal section, they injected a recombinant adeno-associated virus (rAAV) expressing enhanced green fluorescent protein (EGFP) in the source cortical brain area. In an anterograde fashion, the injected rAAV-EGFP was transported from the injected source areas through the axonal terminals to target brain areas \citep{Chamberlin_et_al_1998, Harris_et_al_2012}. 
Moreover, multiple cases have been mentioned with increased type I error rate of the partial Mantel test in cases of spatially autocorrelated phylogenetic data \citep{Guillot_et_al_2013}.
\begin{figure}[H]
\centering
%\includegraphics[width = 1.1\textwidth]{visall_comp_all2.eps}
\includegraphics[width = 1.1\textwidth]{Nestors_new_experimentation.eps}
\vspace{-2mm}
\caption{\small Shared spatial maps for the components of interest from the vis injection group. (a) component 0. (b) component 2. (c) component 4. (d) component 5. (e) component 7. (f) component 8. The blue color represents voxels with high negative variance (below $1^{st}$-percentile) and the red color represents voxels with high positive variance (above $99^{th}$-percentile).}
\label{mixmaps_visall}
\end{figure}
\begin{figure}[H]
\centering
\includegraphics[width = 1.1\textwidth]{visall_ccoded_all.eps}
\vspace{-2mm}
\caption{\small Color-coded spatial maps for the components of interest from the vis injection group. (a) component 0. (b) component 2. (c) component 4. (d) component 5. (e) component 7. (f) component 8. For a given component and its spatial map, the color-coding is used to identify which modality drives the component's variation in the regions of interest. The regions of interest have been selected by thresholding and masking the shared, gene and projection spatial maps (below $1^{st}$-percentile and above $99^{th}$-percentile). green color: overlap of gene, projection, and shared spatial masks. blue color: overlap of gene and shared spatial masks. red color: overlap of projection and shared spatial masks. yellow color: shared spatial mask only.}
\label{mixcodes_visall}
\end{figure}
\begin{figure}[H]
\centering
\includegraphics[width = 1\textwidth]{PCbars_visall.png}
\vspace{-2mm}
\caption{\small Modality contributions for the components of the vis injection group. x-axis: contribution percentage. y-axis: components (starting from 0). The blue color represents the gene expression data and the red color represents the projection density data.}
\label{PCbars_visall}
\end{figure}
\subsection{Midbrain and Caudoputamen Injection Groups}
The next groups for analysis were the mrn and cp injection groups. The components of interest were 0 and 4 for the mrn group and 0, 3 and 5 for the cp group, respectively. Figure \ref{mixmaps_full_2} and tables \ref{tbl:mixmap_summary_midbrain},\ref{tbl:ccode_summary_mrn_cp} highlight a number of brain areas with high variance driven by these components, as well as the modality-specific contributions to these areas and the tract-tracing maps formed by the linear combination of projection patterns from the mrn or cp group in multiplication with their injection coefficients.\\
It is worthwhile mentioning that the areas the injected locations, namely the midbrain and the striatum dorsal region, were highlighted from the aforementioned brain areas and tracts similarly to the visual areas at the vis group. The reason is that the volume of the injected locations was not included in the projection density dataset, hence assuming that it is the gene co-expression patterns between the injected locations and densely connected areas which lead Linked ICA to highlight these locations through its components. Additionally, some components highlighted various visual, motor and somatosensory areas, thus capturing cortico-striatal and cortico-midbrain connections similarly to the vis group (see table S \ref{tbl:mixmap_summary_midbrain}). Moreover, proximal areas to the injected ones, such as medulla, pons and hypothalamus for the cp group and pallidum for the mrn group, were also highlighted.\\
Regarding gene coefficients of the mrn group, we selected 115 out of 3318 genes (3\%) for the components of interest. By comparing with literature, we identified 7 glutamatergic, 5 gabaergic and 5 glial genetic markers (see table S \ref{tbl:mrn_cp_tasic}) \citep{tasic, Tasic_2018, Tasic_et_al_2018}.  The aforementioned genes Stxbp2 and Fstl1 were also included in this group. Nicotinic acetylcholine receptor subunit alpha-3 (Chrna3) from the same protein family as Chrna2 was selected this time.\\
When performing gene ontology analysis at the mrn group, the major significant annotations were: neuron part, neuron projection and synapse (p = 0.004) for component 4, and neuron part, neuron projection, neuron spine and postsynapse (p = 0) for component 0. Significant annotations from the \textit{KEGG} database included Cholinergic synapse (p = 0.0002) for component 4 and Phospholipase D signaling pathway (p = 0.0001) for component 0 (see figure S \ref{mrn_cp_ontologies}).\\
Regarding gene coefficients of the cp group, we selected 165 out of 3318  genes (4\%) for the components of interest. When performing gene ontology analysis at the cp group, the major significant annotations were: inhibitory synapse (p = 0.016), neuron projection (p = 0.0009) and neuron part (p = 0.0007) for component 5, synapse part (p = 0), neuron part (p = 0.0001), postsynaptic density (p = 0.0001) and asymmetric synapse (p = 0.0001) for component 3, and neuron part, neuron projection, neuronal cell body and synapse part (p = 0) for component 0. Significant annotations from the \textit{KEGG} database included Glutamatergic synapse (p = 0.0002) for component 5 (see figure S \ref{mrn_cp_ontologies}).
\begin{comment}
\begin{figure}[H]
\centering
\includegraphics[width = 1.1\textwidth]{global_ccoded_all.eps}
\vspace{-2mm}
\caption{\small Color-coded spatial maps for the global components of interest. (a) component 0. (b) component 1. (c) component 2. (d) component 5. (e) component 10. (f) component 23. For a given component and its spatial map, the color-coding is used to identify which modality drives the component's variation in the regions of interest. The regions of interest have been selected by thresholding and masking the shared, gene and projection spatial maps (below $1^{st}$-percentile and above $99^{th}$-percentile). green color: overlap of gene, projection, and shared spatial masks. blue color: overlap of gene and shared spatial masks. red color: overlap of projection and shared spatial masks. yellow color: shared spatial mask only.}
\label{mixcodes_glob}
\end{figure}

%\begin{equation}
%Y_{r,n}^{k} = \sum_{i=1}^{L} X_{r,i}^{k} W_{i}^{k} H_{i,n} + E_{r,n}^{k}
%\label{eq:NLICA2}
%\end{equation}
%where k represents a data modality \textbf{and group simultaneously (alb--> ? I dont get this, remove?)} (gene expression or projection density), L represents the number of independent components, n represents a voxel from $N$ voxels, and r represents a feature from $R_k$ features, which correspond to genes in the gene expression modality and sources in the projection density modality. Regarding the matrices, Y encodes input data, 
%X represents the feature coefficients of each component for each modality/group (gene coefficients and source coefficients), W represents the modality weightings of the components in each modality, and H represents the set of spatial sources of variation shared across modalities. 
%\subsubsection{Predictive Model}
%As shown in the modified version of Linked ICA (eq. \ref{eq:NLICA2}), the spatial map H is shared by two linear equations that explain the reconstruction of two data modalities with common independent components IN the spatial dimension. Therefore, by estimating the pseudoinverse of the $X^{1} W^{1}$ array, which represents the feature coefficients multiplied by the modality weightings for modality 1, it is possible to formulate H as a function of modality 1 and subsequently formulate modality 2 a function of modality 1:
%\begin{equation}
%\label{eq:NLICA3}
%\begin{aligned}
%&H = f(Y^{k},X^{k},W^{k}) = [(X^{k} W^{k})^T X^{k} W^{k}]^{-1}(X^{k} W^{k})^T(Y^{k} - E^{k}),
%\\& Y^{k'} = X^{k'} W^{k'} H = X^{k'} W^{k'} f(Y^{k},X^{k},W^{k})
%\end{aligned}
%\end{equation}
%where $k\neq k'$. In the case where k represents the gene expression modality and k' represents the projection density modality, then we have a predictive model where changes in the gene expression of brain areas can lead to changes in the incoming projection density to these areas. This could allow us to test a number of hypothesis related to how pertubations in gene expression can lead to changes in connectivity density across multiple brain areas (It would be cool if I could find literature where this concept has been discussed/frameworked).

\begin{figure}[H]
\centering
\includegraphics[width = 1\textwidth]{All_ontologies_beta.eps}
\vspace{-2mm}
\caption{\small Enrichment-analysis-based annotations for gene subsets belonging to the vis injection group, which are related to neuronal and synaptic cellular components and metabolic pathways. (a-f) gene subsets of the vis injection group for components 0,2,4,5,7 and 8 respectively. The gene subsets for each component have been selected based on high coefficient variance. The \textit{KEGG} and \textit{Org.Mm.eg.db} databases have been accessed for finding annotations with significant enrichments, by applying the hypergeometric test and false discovery rate, respectively (p $< 3.8\times10^{-5}$ for both analyses). Due to the scarcity of the KEGG enrichment results, KEGG results have been accepted with a less strict cutoff value (p $<$ 0.001).}
\label{vis_ontologies}
\end{figure}
\begin{figure}[H]
\centering
\includegraphics[width = 1\textwidth]{All_ontologies2_beta.eps}
\vspace{-2mm}
\caption{\small Enrichment-analysis-based annotations for gene subsets belonging to the mrn and cp injection groups, which are related to neuronal and synaptic cellular components and metabolic pathways. (a-b) gene subsets of the mrn injection group for components 0 and 4 respectively. 
(c-e) gene subsets of the cp injection group for components 0, 3 and 5 respectively. The gene subsets for each component have been selected based on high coefficient variance. The \textit{KEGG} and \textit{Org.Mm.eg.db} databases have been accessed for finding annotations of significant enrichments, by applying the hypergeometric test and false discovery rate procedure, respectively (p $<$ 0.0008 for both analyses).}
\label{mrn_cp_ontologies}
\end{figure}

\end{comment}


\end{document}
